# Supplementary material for: Woody plant encroachment drives the decline of a grassland bird: The fate of golden-shouldered parrot (Psephotellus chrysopterygius) nests
Source: PLoS One. 2025 Jul 23;20(7):e0327543. doi: 10.1371/journal.pone.0327543 (PMC12286340; doi:10.1371/journal.pone.0327543)
Supplement: S1 Data — (XLSX) [file pone.0327543.s001.xlsx]

## Sheet: S1_Dataset
YEAR	NO	Bitterlich	IN_2_5	IN_5_10	IN_10plus	OUT_2_5	OUT_5_10	OUT_10plus	NN	NN_Yr
1993	93001	17	53	15	0	179	24	6	660	2500
1993	93002	5	119	27	0	232	99	4	140	470
1993	93003	2	10	1	1	27	11	2	110	1280
1993	93004	9	1	1	0	22	21	5	4540	8140
1993	93005	8	17	3	0	126	18	16	3230	3230
1993	93006	0	6	2	0	24	19	5	400	580
1993	93007	11	20	16	1	84	73	2	400	470
1993	93008	14	5	4	0	38	23	15	110	1830
1993	93009	7	20	16	0	68	42	9	180	580
1993	93010	9	21	18	0	46	30	1	350	350
1993	93011	20	41	26	2	106	54	14	260	2020
1993	93012	20	34	18	2	56	65	9	350	350
1993	93013	5	7	8	2	17	11	6	100	2500
1994	94001	0	7	1	0	43	9	5	930	930
1994	94002	5	24	6	4	110	23	8	860	860
1994	94003	17	156	3	0	140	17	4	140	1070
1994	94004	3	42	15	2	174	60	10	770	770
1994	94005	6	25	17	3	55	42	6	2040	2040
1994	94006	2	26	9	0	43	59	2	530	530
1994	94007	3	8	1	2	50	10	9	100	2050
1994	94008	3	30	10	3	144	29	7	590	590
1994	94009	1	0	1	0	12	9	2	180	570
1994	94010	3	6	15	0	46	45	10	1460	1460
1994	94011	1	0	4	1	6	4	3	2050	2050
1994	94012	1	18	1	1	83	19	3	1100	1100
1994	94013	3	4	2	2	28	17	21	1300	1300
1994	94014	5	0	5	2	44	16	14	110	930
1994	94015	2	19	9	3	40	34	9	1040	1040
1994	94016	7	11	11	1	20	55	9	580	580
1994	94017	10	14	20	8	41	41	16	440	570
1994	94018	9	69	9	3	218	47	10	1300	1300
1994	94019	3	32	3	1	57	10	14	860	860
1994	94020	1	85	5	2	225	25	8	1720	1720
1994	94021	5	17	16	0	61	51	12	410	410
1994	94022	3	41	3	3	89	11	5	860	860
1994	94023	2	19	20	1	52	79	10	690	690
1994	94024	4	37	9	0	108	28	12	400	480
1994	94026	7	34	39	1	169	56	20	970	970
1994	94028	6	9	9	3	68	17	10	580	580
1994	94029	7	56	9	1	629	21	8	600	600
1994	94030	3	47	8	2	82	40	23	1030	1030
1994	94031	8	35	16	3	95	65	8	1020	1020
1994	94032	6	10	11	4	22	44	12	880	880
1994	94033	13	9	13	1	38	30	4	4740	4810
1994	94036	3	4	2	0	12	18	4	2340	2340
1994	94037	9	55	14	2	193	41	11	410	410
1994	94038	8	56	11	4	178	46	13	600	600
1994	94039	9	19	6	2	74	16	10	1540	1540
1994	94040	7	8	5	3	40	9	9	820	930
1994	94041	2	7	1	3	29	6	4	110	330
1994	94043	2	0	2	0	5	9	4	660	2050
1994	94044	10	2	24	7	5	37	12	1460	1460
1994	94045	9	52	10	1	132	20	2	330	330
1994	94047	1	7	0	0	53	16	7	880	880
1994	94048	8	27	15	3	85	21	12	770	770
1994	94049	12	20	13	5	68	29	18	530	530
1994	94051	9	137	8	2	270	61	13	590	590
1994	94052	4	18	8	2	97	27	8	1580	2040
1994	94055	8	30	18	9	59	73	37	1000	1000
1994	94057	4	40	15	6	105	45	18	260	1730
1994	94058	1	48	2	0	229	25	5	970	970

## Sheet: Legend
Crowley et al.	Woody plant encroachment drives the decline of a grassland bird: The fate of golden-shouldered parrot (Psephotellus chrysopterygius) nests
Variables	Description	Notes
YEAR	Year of observation
NO	Unique ID
Bitterlich	Bitterlich score using a Bitterlich gauge with a basal area factor of one
IN_2_5	No. stems with 2-5 cm DBH in inner quadrats
IN_5_10	No. stems with 5-10 cm DBH in inner quadrats
IN_10plus	No. stems with >10 cm DBH in inner quadrats
OUT_2_5	No. stems with 2-5 cm DBH in outer quadrats
OUT_5_10	No. stems with 5-10 cm DBH in outer quadrats
OUT_10plus	No. stems with >10 cm DBH in outer quadrats
NN	Distance to nearest nest (m)	Measured to the nearest 10 m
NN_Yr	Distance to nearest nest active in the same year (m)	Measured to the nearest 10 m
Notes
Inner quadrats: the four 10 x 10 m quadrats closest to the nest
Outer quadrats: the twelve 10 x 10 m quadrats surrounding the inner quadrats
