# Supplementary material for: Woody plant encroachment drives the decline of a grassland bird: The fate of golden-shouldered parrot (Psephotellus chrysopterygius) nests
Source: PLoS One. 2025 Jul 23;20(7):e0327543. doi: 10.1371/journal.pone.0327543 (PMC12286340; doi:10.1371/journal.pone.0327543)
Supplement: S2 Data — (XLSX) [file pone.0327543.s002.xlsx]

## Sheet: S2_Dataset
Year	No	x	y	NN	NN_Yr	Week	Bitterlich	Bitterclass	Inner_Stems_Total	All_Stems_Total	No_eggs	Egg_fate	No_chicks	Chick_fate	Outcome	AF	TNS	No_fledged	Adult_fate	Likely_Predation	Possible_Predation	Predation	Cohort_lost	Reptile	Butcherbird	Unknown predator	Days_observed	Camera_days	Camera_start	Fledging_filmed	Monitor_filmed	BB_filmed	Mound	Mites	Meat_ants	Zone
1993	93001	11840	15030	660	2500	10	17	3	68	277	6	Predation (reptile)	0	None (no eggs hatched)	No eggs hatched	0	0	0	Survived or fate unknown	0	1	Possible	Eggs	Eggs	None	None	19	0	N/A	0	0	0	Conical	None or not recorded	None or not recorded	Northern degraded
1993	93002	6900	6550	140	470	14	5	2	146	481	6	All hatched	6	All fledged	All clutch fledged	1	1	6	Survived or fate unknown	0	0	None	None	None	None	None	4	0	N/A	0	0	0	Conical	None or not recorded	None or not recorded	Northern intact
1993	93003	7240	8220	60	1280	16	2	1	12	52	6	All hatched	6	All fledged	All clutch fledged	1	1	6	Survived or fate unknown	0	0	None	None	None	None	None	32	0	N/A	0	0	0	Conical	None or not recorded	None or not recorded	Northern intact
1993	93004	11400	23160	3650	8140	14	9	3	2	50	7	All hatched	7	Disappeared	Some chicks fledged	1	0	5	Possible predation (unknown source)	0	1	Possible	Chicks & adults	None	None	Chicks & adults	50	0	N/A	0	0	0	Conical	None or not recorded	None or not recorded	Northern degraded
1993	93005	12810	9520	1900	3230	11	8	3	20	180	6	Fertile but failed to hatch	3	All fledged	Some chicks fledged	1	0	3	Survived or fate unknown	0	0	None	None	None	None	None	47	0	N/A	0	0	0	Conical	None or not recorded	None or not recorded	Northern degraded
1993	93006	2160	3310	340	580	11	0	1	8	56	6	All hatched	6	All fledged	All clutch fledged	1	1	6	Survived or fate unknown	0	0	None	None	None	None	None	44	0	N/A	0	0	0	Conical	None or not recorded	None or not recorded	Northern intact
1993	93007	6820	7010	400	470	11	11	3	37	196	6	All hatched	6	All fledged	All clutch fledged	1	1	6	Survived or fate unknown	0	0	None	None	None	None	None	39	0	N/A	0	0	0	Conical	None or not recorded	None or not recorded	Northern intact
1993	93008	8890	7420	110	1830	11	14	3	9	85	6	All hatched	6	Predation (butcherbird)	Some chicks fledged	1	0	5	Survived or fate unknown	1	1	Likely	Chicks	None	Chicks	None	34	0	N/A	0	0	0	Conical	Present	None or not recorded	Northern intact
1993	93009	1980	3860	180	580	10	7	2	36	155	6	All hatched	6	Moth	Some chicks fledged	1	0	4	Survived or fate unknown	0	0	None	None	None	None	None	35	0	N/A	0	0	0	Conical	Present	None or not recorded	Northern intact
1993	93010	2670	2920	280	350	12	9	3	39	116	6	All hatched	6	Predation (reptile)	No chicks fledged	0	0	0	Survived or fate unknown	0	1	Possible	Chicks	Chicks	None	None	24	0	N/A	0	0	0	Conical	None or not recorded	None or not recorded	Northern intact
1993	93011	4950	6010	260	2020	11	20	3	69	243	6	All hatched	6	Predation (butcherbird)	No chicks fledged	0	0	0	Survived or fate unknown	1	1	Likely	Chicks	None	Chicks	None	42	0	N/A	0	0	0	Conical	Present	None or not recorded	Northern intact
1993	93012	2560	2590	80	350	10	20	3	54	184	6	Infertile	4	Predation (butcherbird)	No chicks fledged	0	0	0	Survived or fate unknown	1	1	Likely	Chicks	None	Chicks	None	24	0	N/A	0	0	0	Conical	None or not recorded	Present	Northern intact
1993	93013	12870	12750	100	2500	13	5	2	17	51	5	Infertile	3	Predation (reptile)	No chicks fledged	0	0	0	Survived or fate unknown	0	1	Possible	Chicks	Chicks	None	None	29	0	N/A	0	0	0	Conical	None or not recorded	None or not recorded	Northern degraded
1994	94001	8040	6900	460	930	11	0	1	8	65	2	All hatched	2	All fledged	All clutch fledged	1	1	2	Survived or fate unknown	0	0	None	None	None	None	None	1	0	N/A	0	0	0	Conical	None or not recorded	None or not recorded	Northern intact
1994	94002	1810	9540	720	860	14	5	2	34	175	5	All hatched	5	All fledged	All clutch fledged	1	1	5	Survived or fate unknown	0	0	None	None	None	None	None	45	0	N/A	0	0	0	Conical	None or not recorded	None or not recorded	Northern degraded
1994	94003	7000	6650	140	1070	11	17	3	159	320	6	All hatched	6	Dead, unknown cause	Some chicks fledged	1	0	5	Survived or fate unknown	0	0	None	None	None	None	None	26	0	N/A	0	0	0	Conical	None or not recorded	None or not recorded	Northern intact
1994	94004	4570	7870	150	770	16	3	1	59	303	4	All hatched	4	Disappeared	Some chicks fledged	1	0	2	Survived or fate unknown	0	1	Possible	Chicks	None	None	Chicks	48	5	Chicks	1	0	0	Conical	None or not recorded	None or not recorded	Northern intact
1994	94005	11380	18620	1360	2040	14	6	2	45	148	5	All hatched	5	Disappeared	Some chicks fledged	1	0	4	Survived or fate unknown	0	1	Possible	Chicks	None	None	Chicks	21	0	N/A	0	0	0	Conical	None or not recorded	None or not recorded	Northern degraded
1994	94007	12830	12840	100	2050	13	3	1	11	80	6	All hatched	6	All fledged	All clutch fledged	1	1	6	Survived or fate unknown	0	0	None	None	None	None	None	50	0	N/A	0	0	0	Conical	None or not recorded	None or not recorded	Northern degraded
1994	94008	890	7560	490	1300	13	3	1	43	223	5	All hatched	5	All fledged	All clutch fledged	1	1	5	Survived or fate unknown	0	0	None	None	None	None	None	17	0	N/A	0	0	0	Conical	None or not recorded	None or not recorded	Northern degraded
1994	94009	2000	3680	180	570	13	1	1	1	24	7	Infertile	6	Disappeared	Some chicks fledged	1	0	5	Survived or fate unknown	0	1	Possible	Chicks	None	None	Chicks	43	0	N/A	0	0	0	Conical	None or not recorded	None or not recorded	Northern intact
1994	94010	7130	2280	2340	2340	12	3	1	21	122	6	All hatched	6	All fledged	All clutch fledged	1	1	6	Survived or fate unknown	0	0	None	None	None	None	None	36	0	N/A	0	0	0	Conical	None or not recorded	None or not recorded	Northern intact
1994	94011	13430	17690	110	2050	14	1	1	5	18	5	Infertile	1	All fledged	All clutch fledged	1	1	1	Survived or fate unknown	0	0	None	None	None	None	None	20	0	N/A	0	0	0	Magnetic	None or not recorded	None or not recorded	Northern degraded
1994	94012	6630	13350	760	1100	12	1	1	20	125	6	All hatched	6	All fledged	All clutch fledged	1	1	6	Survived or fate unknown	0	0	None	None	None	None	None	15	0	N/A	0	0	0	Conical	None or not recorded	None or not recorded	Northern degraded
1994	94013	1880	6710	530	1300	14	3	1	8	74	5	All hatched	5	All fledged	All clutch fledged	1	1	5	Survived or fate unknown	0	0	None	None	None	None	None	48	0	N/A	0	0	0	Conical	None or not recorded	None or not recorded	Northern intact
1994	94014	8880	7310	110	930	11	5	2	7	81	6	All hatched	6	Disappeared	Some chicks fledged	1	0	4	Survived or fate unknown	0	1	Possible	Chicks	None	None	Chicks	50	4	Chicks	0	0	0	Conical	None or not recorded	None or not recorded	Northern intact
1994	94015	4960	10680	790	1040	14	2	1	31	114	6	Infertile	5	All fledged	All clutch fledged	1	1	5	Survived or fate unknown	0	0	None	None	None	None	None	8	0	N/A	0	0	0	Conical	None or not recorded	None or not recorded	Northern degraded
1994	94016	3420	7760	580	580	16	7	2	23	107	5	Infertile	2	All fledged	All clutch fledged	1	1	2	Survived or fate unknown	0	0	None	None	None	None	None	42	0	N/A	0	0	0	Conical	None or not recorded	None or not recorded	Northern intact
1994	94017	1740	3170	440	570	14	10	3	42	140	6	All hatched	6	Dead, unknown cause	Some chicks fledged	1	0	5	Likely predation (butcherbird)	1	1	Likely	Adults	None	Adults	None	49	0	N/A	0	0	0	Conical	None or not recorded	None or not recorded	Northern intact
1994	94018	7200	10390	850	1300	16	9	3	81	356	5	All hatched	5	All fledged	All clutch fledged	1	1	5	Survived or fate unknown	0	0	None	None	None	None	None	21	0	N/A	0	0	0	Conical	None or not recorded	None or not recorded	Northern intact
1994	94019	1950	8690	90	860	13	3	1	36	117	5	Disappeared in otherwise successful nest	3	All fledged	Some chicks fledged	1	0	3	Survived or fate unknown	0	1	Possible	Eggs	None	None	Eggs	42	0	N/A	0	0	0	Conical	None or not recorded	None or not recorded	Northern degraded
1994	94020	7940	12100	400	1720	11	1	1	92	350	6	Infertile	3	All fledged	All clutch fledged	1	1	3	Survived or fate unknown	0	0	None	None	None	None	None	38	0	N/A	0	0	0	Conical	None or not recorded	None or not recorded	Northern degraded
1994	94021	4640	9440	400	410	18	5	2	33	157	4	All hatched	4	All fledged	All clutch fledged	1	1	4	Survived or fate unknown	0	0	None	None	None	None	None	43	10	Chicks	1	0	0	Conical	None or not recorded	None or not recorded	Northern intact
1994	94023	10490	2780	690	690	15	2	1	40	181	4	Infertile	3	All fledged	All clutch fledged	1	1	3	Survived or fate unknown	0	0	None	None	None	None	None	40	0	N/A	0	0	0	Conical	None or not recorded	None or not recorded	Northern intact
1994	94026	6230	12320	470	970	15	7	2	74	319	6	Predation (reptile)	0	None (no eggs hatched)	No eggs hatched	0	0	0	Possible predation (reptile)	0	1	Possible	Eggs & adults	Eggs & adults	None	None	15	0	N/A	0	0	0	Conical	None or not recorded	None or not recorded	Northern degraded
1994	94028	3900	7430	580	580	11	6	2	21	116	4	Predation (reptile)	0	None (no eggs hatched)	No eggs hatched	0	0	0	Possible predation (reptile)	0	1	Possible	Eggs & adults	Eggs & adults	None	None	10	0	N/A	0	0	0	Conical	None or not recorded	None or not recorded	Northern intact
1994	94029	2750	11650	160	600	12	7	2	66	724	7	All hatched	7	Predation (butcherbird)	No chicks fledged	0	0	0	Likely predation (butcherbird)	1	1	Likely	Chicks & adults	None	Chicks & adults	None	36	0	N/A	0	0	0	Conical	None or not recorded	None or not recorded	Northern degraded
1994	94031	9530	1240	1140	1200	13	8	3	54	222	1	Abandoned	0	None (no eggs hatched)	No eggs hatched	0	0	0	Likely predation (butcherbird)	1	1	Likely	Adults	None	Adults	None	2	0	N/A	0	0	0	Conical	None or not recorded	None or not recorded	Northern intact
1994	94032	3480	3410	50	880	NA	6	2	25	103	5	All hatched	5	Dead, unknown cause	No chicks fledged	0	0	0	Likely predation (butcherbird)	1	1	Likely	Adults	None	Adults	None	19	0	N/A	0	0	0	Conical	None or not recorded	None or not recorded	Northern intact
1994	94036	6600	0	2340	2340	14	3	1	6	40	5	All hatched	5	Predation (reptile)	No chicks fledged	0	0	0	Possible predation (reptile)	0	1	Possible	Chicks & adults	Chicks & adults	None	None	28	0	N/A	0	0	0	Conical	None or not recorded	None or not recorded	Northern intact
1994	94037	4420	9790	350	410	15	9	3	71	316	6	Abandoned	0	None (no eggs hatched)	No eggs hatched	0	0	0	Possible predation (unknown source)	0	1	Possible	Adults	None	None	Adult	23	0	N/A	0	0	0	Conical	None or not recorded	None or not recorded	Northern intact
1994	94038	3020	12190	590	600	12	8	3	71	308	5	Predation (reptile)	0	None (no eggs hatched)	No eggs hatched	0	0	0	Possible predation (reptile)	0	1	Possible	Eggs & adults	Eggs & adults	None	None	27	0	N/A	0	0	0	Conical	None or not recorded	None or not recorded	Northern degraded
1994	94040	1220	4180	270	930	15	7	2	16	74	4	Predation (reptile)	0	None (no eggs hatched)	No eggs hatched	0	0	0	Possible predation (reptile)	0	1	Possible	Eggs & adults	Eggs & adults	None	None	8	0	N/A	0	0	0	Conical	None or not recorded	None or not recorded	Northern intact
1994	94041	7330	8280	110	330	14	2	1	11	50	6	All hatched	6	Predation (reptile)	No chicks fledged	0	0	0	Possible predation (reptile)	0	1	Possible	Chicks & adults	Chicks & adults	None	None	37	0	N/A	0	0	0	Conical	None or not recorded	None or not recorded	Northern intact
1994	94043	11550	14440	660	2050	16	2	1	2	20	6	Predation (reptile)	0	None (no eggs hatched)	No eggs hatched	0	0	0	Possible predation (reptile)	0	1	Possible	Eggs & adults	Eggs & adults	None	None	15	0	N/A	0	0	0	Magnetic	None or not recorded	None or not recorded	Northern degraded
1994	94045	7120	8530	330	330	9	9	3	63	217	5	Predation (reptile)	0	None (no eggs hatched)	No eggs hatched	0	0	0	Possible predation (reptile)	0	1	Possible	Eggs & adults	Eggs & adults	None	None	23	0	N/A	0	0	0	Conical	None or not recorded	None or not recorded	Northern intact
1994	94047	3620	4280	460	880	12	1	1	7	83	5	Unknown	4	Predation (reptile)	No chicks fledged	0	0	0	Possible predation (reptile)	0	1	Possible	Chicks & adults	Chicks & adults	None	None	26	0	N/A	0	0	0	Conical	None or not recorded	None or not recorded	Northern intact
1994	94048	4440	8630	140	770	12	8	3	45	163	5	Unknown	4	Predation (reptile)	No chicks fledged	0	0	0	Possible predation (reptile)	0	1	Possible	Chicks & adults	Chicks & adults	None	None	52	0	N/A	0	0	0	Conical	None or not recorded	None or not recorded	Northern intact
1994	94049	10360	2100	690	690	13	12	3	38	153	5	Infertile	3	Predation (reptile)	No chicks fledged	0	0	0	Possible predation (reptile)	0	1	Possible	Chicks & adults	Chicks & adults	None	None	9	0	N/A	0	0	0	Conical	None or not recorded	None or not recorded	Northern intact
1994	94052	11690	16600	1330	2040	16	4	2	28	160	1	Predation (reptile)	0	None (no eggs hatched)	No eggs hatched	0	0	0	Possible predation (reptile)	0	1	Possible	Eggs & adults	Eggs & adults	None	None	8	0	N/A	0	0	0	Conical	None or not recorded	None or not recorded	Northern degraded
1994	94055	3450	8800	90	1000	11	8	3	57	226	4	Predation (reptile)	0	None (no eggs hatched)	No eggs hatched	0	0	0	Possible predation (reptile)	0	1	Possible	Eggs & adults	Eggs & adults	None	None	14	0	N/A	0	0	0	Conical	None or not recorded	None or not recorded	Northern intact
1994	94057	5120	6210	260	1730	17	4	2	61	229	1	Predation (reptile)	0	None (no eggs hatched)	No eggs hatched	0	0	0	Possible predation (reptile)	0	1	Possible	Eggs & adults	Eggs & adults	None	None	8	0	N/A	0	0	0	Conical	None or not recorded	None or not recorded	Northern intact
1994	94058	6320	11350	970	970	18	1	1	50	309	2	Scraped Out	0	None (no eggs hatched)	No eggs hatched	0	0	0	Survived or fate unknown	0	1	Possible	Eggs	None	None	Eggs	3	0	N/A	0	0	0	Conical	None or not recorded	None or not recorded	Northern degraded
1995	95001	6610	12590	470	1770	13	3	1	NA	NA	6	All hatched	6	All fledged	All clutch fledged	1	1	6	Survived or fate unknown	0	0	None	None	None	None	None	47	0	N/A	0	0	0	Conical	None or not recorded	None or not recorded	Northern degraded
1995	95002	8180	7340	400	400	16	0	1	NA	NA	5	All hatched	5	All fledged	All clutch fledged	1	1	5	Survived or fate unknown	0	0	None	None	None	None	None	42	6	Chicks	0	0	0	Conical	None or not recorded	None or not recorded	Northern intact
1995	95003	1050	4390	260	260	10	3	1	NA	NA	5	Disappeared in otherwise successful nest	4	All fledged	Some chicks fledged	1	0	4	Survived or fate unknown	0	1	Possible	Eggs	None	None	Eggs	25	0	N/A	0	0	0	Conical	None or not recorded	None or not recorded	Northern intact
1995	95004	4740	11440	790	1400	15	2	1	NA	NA	5	All hatched	5	Dead, unknown cause	Some chicks fledged	1	0	4	Survived or fate unknown	0	0	None	None	None	None	None	42	0	N/A	0	0	0	Conical	None or not recorded	None or not recorded	Northern degraded
1995	95005	1980	8610	90	650	14	3	1	NA	NA	6	All hatched	6	Dead, unknown cause	Some chicks fledged	1	0	4	Survived or fate unknown	0	0	None	None	None	None	None	46	0	N/A	0	0	0	Conical	None or not recorded	None or not recorded	Northern degraded
1995	95006	1330	8660	620	650	20	4	2	NA	NA	5	Fertile but failed to hatch	2	All fledged	Some chicks fledged	1	0	2	Survived or fate unknown	0	0	None	None	None	None	None	44	0	N/A	0	0	0	Conical	None or not recorded	None or not recorded	Northern degraded
1995	95007	0	6050	450	450	22	5	2	NA	NA	5	All hatched	5	Abandoned	No chicks fledged	0	0	0	Possible predation (unknown source)	0	1	Possible	Adults	None	None	Adult	57	0	N/A	0	0	0	Conical	None or not recorded	None or not recorded	Northern intact
1995	95008	6910	6280	270	950	20	9	3	NA	NA	5	Infertile	3	Mites	Some chicks fledged	1	0	1	Likely predation (butcherbird)	1	1	Likely	Adults	None	Adults	None	52	48	Eggs	0	0	1	Conical	Present	None or not recorded	Northern intact
1995	95009	2660	7640	310	310	12	4	2	NA	NA	5	All hatched	5	Predation (reptile)	No chicks fledged	0	0	0	Likely predation (reptile)	1	1	Likely	Chicks & adults	Chicks & adults	None	None	11	0	N/A	0	0	0	Conical	None or not recorded	None or not recorded	Northern intact
1995	95010	2350	7590	310	310	18	4	2	NA	NA	5	All hatched	5	All fledged	All clutch fledged	1	1	5	Survived or fate unknown	0	0	None	None	None	None	None	6	0	N/A	0	0	0	Conical	None or not recorded	None or not recorded	Northern intact
1995	95011	3240	5090	890	1350	12	9	3	NA	NA	5	All hatched	5	All fledged	All clutch fledged	1	1	5	Survived or fate unknown	0	0	None	None	None	None	None	29	0	N/A	0	0	0	Conical	None or not recorded	None or not recorded	Northern intact
1995	95012	10250	19700	500	500	11	9	3	NA	NA	6	All hatched	6	Predation (butcherbird)	Some chicks fledged	1	0	3	Likely predation (butcherbird)	1	1	Likely	Chicks & adults	None	Chicks & adults	None	23	0	N/A	0	0	0	Conical	None or not recorded	None or not recorded	Northern degraded
1995	95013	1080	9430	740	810	14	6	2	NA	NA	6	All hatched	6	All fledged	All clutch fledged	1	1	6	Likely predation (butcherbird)	1	1	Likely	Adults	None	Adults	None	37	0	N/A	0	0	0	Conical	None or not recorded	None or not recorded	Northern degraded
1995	95014	11120	15400	810	2100	16	3	1	NA	NA	5	All hatched	5	All fledged	All clutch fledged	1	1	5	Survived or fate unknown	0	0	None	None	None	None	None	20	7	Chicks	0	0	1	Conical	None or not recorded	None or not recorded	Northern degraded
1995	95016	6750	9570	280	280	12	4	2	NA	NA	6	Disappeared in otherwise successful nest	5	Dead, unknown cause	Some chicks fledged	1	0	3	Likely predation (butcherbird)	1	1	Likely	Eggs & adults	None	Adults	None	54	18	Eggs	0	0	1	Conical	None or not recorded	None or not recorded	Northern intact
1995	95017	3910	3920	460	650	23	4	2	NA	NA	5	All hatched	5	Disappeared	Some chicks fledged	1	0	3	Survived or fate unknown	0	1	Possible	Chicks	None	None	Chicks	54	0	N/A	0	0	0	Conical	None or not recorded	None or not recorded	Northern intact
1995	95018	4880	9120	400	720	21	6	2	NA	NA	5	All hatched	5	All fledged	All clutch fledged	1	1	5	Likely predation (butcherbird)	1	1	Likely	Adults	None	Adults	None	53	0	N/A	0	0	0	Conical	None or not recorded	None or not recorded	Northern intact
1995	95019	150	5630	260	260	12	6	2	NA	NA	4	All hatched	4	All fledged	All clutch fledged	1	1	4	Survived or fate unknown	0	0	None	None	None	None	None	33	0	N/A	0	0	0	Conical	None or not recorded	None or not recorded	Northern intact
1995	95020	350	5460	260	260	23	9	3	NA	NA	5	All hatched	5	All fledged	All clutch fledged	1	1	5	Survived or fate unknown	0	0	None	None	None	None	None	34	0	N/A	0	0	0	Conical	None or not recorded	None or not recorded	Northern intact
1995	95021	13530	17740	110	3360	14	1	1	NA	NA	5	Infertile	1	All fledged	All clutch fledged	1	1	1	Survived or fate unknown	0	0	None	None	None	None	None	31	0	N/A	0	0	0	Magnetic	None or not recorded	None or not recorded	Northern degraded
1995	95023	11160	8570	1900	2920	13	1	1	NA	NA	5	Infertile	4	All fledged	All clutch fledged	1	1	4	Survived or fate unknown	0	0	None	None	None	None	None	44	25	Eggs	0	0	0	Conical	None or not recorded	None or not recorded	Northern intact
1995	95024	10150	19210	500	500	14	4	2	NA	NA	5	All hatched	5	Predation (butcherbird)	Some chicks fledged	1	0	4	Likely predation (butcherbird)	1	1	Likely	Chicks & adults	None	Chicks & adults	None	5	0	N/A	0	0	0	Conical	None or not recorded	None or not recorded	Northern degraded
1995	95025	1150	3150	590	1240	15	4	2	NA	NA	6	Fertile but failed to hatch	4	All fledged	Some chicks fledged	1	0	4	Survived or fate unknown	0	0	None	None	None	None	None	16	0	N/A	0	0	0	Conical	None or not recorded	None or not recorded	Northern intact
1995	95026	7660	5190	410	410	13	12	3	NA	NA	6	All hatched	6	All fledged	All clutch fledged	1	1	6	Survived or fate unknown	0	0	None	None	None	None	None	48	0	N/A	0	0	0	Conical	None or not recorded	None or not recorded	Northern intact
1995	95027	8550	7190	350	400	15	2	1	NA	NA	6	Disappeared in otherwise successful nest	5	All fledged	Some chicks fledged	1	0	5	Survived or fate unknown	0	1	Possible	Eggs	None	None	Eggs	37	20	Chicks	0	0	1	Conical	None or not recorded	None or not recorded	Northern intact
1995	95028	3400	11020	290	290	12	3	1	NA	NA	6	All hatched	6	Predation (butcherbird)	Some chicks fledged	1	0	5	Likely predation (butcherbird)	1	1	Likely	Chicks & adults	None	Chicks & adults	None	32	0	N/A	0	0	0	Conical	None or not recorded	None or not recorded	Northern degraded
1995	95029	7950	10800	850	1020	11	8	3	NA	NA	5	All hatched	5	Predation (butcherbird)	Some chicks fledged	1	0	3	Likely predation (butcherbird)	1	1	Likely	Chicks & adults	None	Chicks & adults	None	24	0	N/A	0	0	0	Conical	None or not recorded	None or not recorded	Northern degraded
1995	95030	8190	11790	400	1020	10	0	1	NA	NA	4	Fertile but failed to hatch	3	All fledged	Some chicks fledged	1	0	3	Survived or fate unknown	0	0	None	None	None	None	None	4	0	N/A	0	0	0	Conical	None or not recorded	None or not recorded	Northern degraded
1995	95031	2050	10220	720	1250	14	11	3	NA	NA	6	All hatched	6	All fledged	All clutch fledged	1	1	6	Survived or fate unknown	0	0	None	None	None	None	None	43	0	N/A	0	0	0	Conical	None or not recorded	None or not recorded	Northern degraded
1995	95032	3540	8810	90	780	13	7	2	NA	NA	6	All hatched	6	All fledged	All clutch fledged	1	1	6	Survived or fate unknown	0	0	None	None	None	None	None	36	0	N/A	0	0	0	Conical	None or not recorded	None or not recorded	Northern intact
1995	95033	9330	10840	1380	1380	15	8	3	NA	NA	5	All hatched	5	All fledged	All clutch fledged	1	1	5	Survived or fate unknown	0	0	None	None	None	None	None	30	0	N/A	0	0	0	Conical	None or not recorded	None or not recorded	Northern degraded
1995	95034	4700	6590	160	160	11	5	2	NA	NA	6	Disappeared in otherwise successful nest	5	All fledged	Some chicks fledged	1	0	5	Survived or fate unknown	0	1	Possible	Eggs	None	None	Eggs	27	0	N/A	0	0	0	Conical	None or not recorded	None or not recorded	Northern intact
1995	95035	4740	6440	160	160	22	5	2	NA	NA	5	Disappeared in otherwise successful nest	4	Dead, unknown cause	Some chicks fledged	1	0	3	Survived or fate unknown	0	1	Possible	Eggs	None	None	Eggs	31	0	N/A	0	0	0	Conical	None or not recorded	None or not recorded	Northern intact
1995	95036	6320	7790	930	950	12	2	1	NA	NA	7	Disappeared in otherwise successful nest	6	Dead, unknown cause	Some chicks fledged	1	0	5	Likely predation (butcherbird)	1	1	Likely	Eggs & adults	None	Adults	None	38	0	N/A	0	0	0	Conical	None or not recorded	None or not recorded	Northern intact
1995	95038	9660	3290	920	920	14	8	3	NA	NA	5	All hatched	5	Predation (butcherbird)	Some chicks fledged	1	0	2	Survived or fate unknown	1	1	Likely	Chicks	None	Chicks	None	53	0	N/A	0	0	0	Conical	None or not recorded	None or not recorded	Northern intact
1995	95039	6870	9320	280	280	10	4	2	NA	NA	6	Infertile	3	Predation (reptile)	No chicks fledged	0	0	0	Survived or fate unknown	1	1	Likely	Chicks	Chicks	None	None	33	20	Eggs	0	1	0	Conical	None or not recorded	None or not recorded	Northern intact
1995	95040	1080	4650	260	260	19	13	3	NA	NA	4	Predation (reptile)	0	None (no eggs hatched)	No eggs hatched	0	0	0	Possible predation (reptile)	1	1	Likely	Eggs & adults	Eggs & adults	None	None	10	0	N/A	0	0	0	Conical	None or not recorded	None or not recorded	Northern intact
1995	95041	3320	11300	290	290	NA	9	3	NA	NA	6	Predation (reptile)	0	None (no eggs hatched)	No eggs hatched	0	0	0	Survived or fate unknown	0	1	Possible	Eggs	Eggs	None	None	7	0	N/A	0	0	0	Conical	None or not recorded	None or not recorded	Northern degraded
1995	95045	2410	6690	530	900	16	10	3	NA	NA	5	All hatched	5	Predation (reptile)	No chicks fledged	0	0	0	Possible predation (reptile)	0	1	Possible	Chicks & adults	Chicks & adults	None	None	26	0	N/A	0	0	0	Conical	None or not recorded	None or not recorded	Northern intact
1995	95046	4460	7770	150	920	13	7	2	NA	NA	6	Predation (reptile)	0	None (no eggs hatched)	No eggs hatched	0	0	0	Survived or fate unknown	0	1	Possible	Eggs	Eggs	None	None	11	0	N/A	0	0	0	Conical	None or not recorded	None or not recorded	Northern intact
1995	95047	2550	2670	80	890	12	8	3	NA	NA	6	All hatched	6	Predation (reptile)	No chicks fledged	0	0	0	Likely predation (butcherbird)	1	1	Likely	Chicks & adults	Chicks	Adults	None	43	0	N/A	0	0	0	Conical	None or not recorded	None or not recorded	Northern intact
1995	95051	5710	7050	960	960	19	8	3	NA	NA	2	Predation (reptile)	0	None (no eggs hatched)	No eggs hatched	0	0	0	Survived or fate unknown	1	1	Likely	Eggs	Eggs	None	None	9	0	N/A	0	0	0	Conical	None or not recorded	None or not recorded	Northern intact
1995	95052	4090	9910	350	380	13	4	2	NA	NA	6	Predation (reptile)	0	None (no eggs hatched)	No eggs hatched	0	0	0	Likely predation (reptile)	1	1	Likely	Eggs & adults	Eggs & adults	None	None	18	0	N/A	0	0	0	Conical	None or not recorded	None or not recorded	Northern degraded
1995	95053	3860	10210	380	380	11	4	2	NA	NA	6	All hatched	6	Predation (reptile)	No chicks fledged	0	0	0	Survived or fate unknown	0	1	Possible	Chicks	Chicks	None	None	25	0	N/A	0	0	0	Conical	None or not recorded	None or not recorded	Northern degraded
1995	95055	9510	2380	890	920	16	2	1	NA	NA	6	All hatched	6	Predation (reptile)	No chicks fledged	0	0	0	Survived or fate unknown	1	1	Likely	Chicks	Chicks	None	None	23	0	N/A	0	0	0	Conical	None or not recorded	None or not recorded	Northern intact
1995	95056	420	7430	490	1440	15	4	2	NA	NA	5	Predation (reptile)	0	None (no eggs hatched)	No eggs hatched	0	0	0	Survived or fate unknown	0	1	Possible	Eggs	Eggs	None	None	9	0	N/A	0	0	0	Conical	None or not recorded	None or not recorded	Northern degraded
1995	95057	12890	14270	1300	2100	16	2	1	NA	NA	6	Predation (reptile)	0	None (no eggs hatched)	No eggs hatched	0	0	0	Survived or fate unknown	0	1	Possible	Eggs	Eggs	None	None	15	0	N/A	0	0	0	Conical	None or not recorded	None or not recorded	Northern degraded
1995	95059	7180	8200	60	950	12	1	1	NA	NA	5	All hatched	5	Predation (reptile)	No chicks fledged	0	0	0	Survived or fate unknown	0	1	Possible	Chicks	Chicks	None	None	33	16	Eggs	0	0	0	Conical	None or not recorded	None or not recorded	Northern intact
1995	95062	2910	11610	160	510	18	5	2	NA	NA	6	Fertile but failed to hatch	5	Dead, unknown cause	Some chicks fledged	1	0	2	Survived or fate unknown	0	0	None	None	None	None	None	50	0	N/A	0	0	0	Conical	None or not recorded	None or not recorded	Northern degraded
1995	95067	2370	3580	250	250	17	1	1	NA	NA	3	Abandoned	0	None (no eggs hatched)	No eggs hatched	0	0	0	Likely predation (reptile)	1	1	Likely	Adults	Adults	None	None	2	0	N/A	0	0	0	Conical	None or not recorded	None or not recorded	Northern intact
1995	95068	2620	3560	250	250	12	1	1	NA	NA	2	Abandoned	0	None (no eggs hatched)	No eggs hatched	0	0	0	Survived or fate unknown	0	0	None	None	None	None	None	5	0	N/A	0	0	0	Conical	None or not recorded	None or not recorded	Northern intact
1995	95094	6440	9100	480	480	20	4	2	NA	NA	3	All hatched	3	Dead, unknown cause	Some chicks fledged	1	0	1	Survived or fate unknown	0	0	None	None	None	None	None	14	0	N/A	0	0	0	Conical	None or not recorded	None or not recorded	Northern intact
1995	95095	7550	5580	410	410	21	8	3	NA	NA	4	Fertile but failed to hatch	3	All fledged	Some chicks fledged	1	0	3	Survived or fate unknown	0	0	None	None	None	None	None	18	0	N/A	0	0	0	Conical	None or not recorded	None or not recorded	Northern intact
1995	95096	4310	8680	140	720	23	1	1	NA	NA	6	All hatched	6	All fledged	All clutch fledged	1	1	6	Survived or fate unknown	0	0	None	None	None	None	None	36	0	N/A	0	0	0	Magnetic	None or not recorded	None or not recorded	Northern intact
1995	95098	3530	3390	50	650	21	6	2	NA	NA	5	All hatched	5	All fledged	All clutch fledged	1	1	5	Survived or fate unknown	0	0	None	None	None	None	None	29	0	N/A	0	0	0	Conical	None or not recorded	None or not recorded	Northern intact

## Sheet: Legend
Crowley et al.	Woody plant encroachment drives the decline of a grassland bird: The fate of golden-shouldered parrot (Psephotellus chrysopterygius) nests
Variables	Description	Values & notes
Year	Year of observation
No	Unique nest ID
x	Easting (m)	Coordinates rotated and laterally shifted to obscure precise nest locations while maintaining spatial relationships betweeen nests
y	Northing (m)	Coordinates rotated and laterally shifted to obscure precise nest locations while maintaining spatial relationships betweeen nests
NN	Distance to nearest nest (m)	Measured to the nearest 10 m
NN_Yr	Distance to nearest nest active in the same year (m)	Measured to the nearest 10 m
Week	Week of year
Bitterlich	Bitterlich score using a Bitterlich gauge with a basal area factor of one
Bitterclass	Ranked Bitterlich score classes	1 = 2-5 cm; 2 = 5-10 cm; 3 = >10 cm
Inner_Stems_Total	No. of stems in a 400 m2 quadrat centred around the nest with a diameter at breast height > 2 cm
All_Stems_Total	No. of stems in a 1600 m2 quadrat centred around the nest with a diameter at breast height > 2 cm
No_eggs	Maximum number of eggs observed in nest
Egg_fate	Fate of eggs	Abandoned; All hatched; Disappeared in otherwise successful nest; Fertile but failed to hatch; Infertile; Predation (reptile); Scraped out; Unknown
No_chicks	Maximum number of chicks observed in nest
Chick_fate	Fate of chicks	Abandoned; All fledged; Dead, unknown cause; Mites; Moth; Disappeared; None (no eggs hatched); Predation (butcherbird); Predation (reptile)
Outcome	Nest outcome	All clutch fledged; No chicks fledged; No eggs hatched; Some chicks fledged
AF	Any chicks fledged	1 = yes; 0 = no
TNS	Total nest success (all eggs produced fledglings)	1 = yes; 0 = no
No_fledged	No. of fledglings
Adult_fate	Fate of adults	Likely predation (butcherbird); Likely predation (reptile); Possible predation (unknown source); Survived or fate unknown
Likely_Predation	Evidence of predation of eggs, chicks or adults	1 = yes; 0 = no
Possible_Predation	Predation of eggs, chicks or adults possible	1 = yes; 0 = no
Predation	Predation likelihood	None; Possible; Likely
Cohort_lost	Stage at which loss occurred	Adults; Chicks; Chicks & adults; Eggs; Eggs & adults; None
Reptile	Stage at which loss occurred to reptile	Adults; Chicks; Chicks & adults; Eggs; Eggs & adults; None
Butcherbird	Stage at which loss occurred to butcherbird	Adults; Chicks; Chicks & adults; Eggs; Eggs & adults; None
Unknown predator	Stage at which loss occurred to unknown predator	Adults; Chicks; Chicks & adults; Eggs; Eggs & adults; None
Days_observed	Period of nest observation (start to finish) (days)
Camera_days	Period of camera observation (days)
Camera_start	Stage at which filming began	Eggs; Chicks; N/A = not applicable
Fledging_filmed	Number of fledging captured on camera
Monitor_filmed	Black-headed monitor (Varanus tristis) filmed eating a chick
BB_filmed	Pied butcherbird (Cracticus nigrogularis) filmed visiting nest	1 = yes; 0 = no
Mound	Type of termite mound	Conical = mound of Amitermes scopulus; Magenetic = mound of A. laurensis
Mites	Whether mites (Ornithonyssus bursa) were present	Present; None or not recorded
Meat_ants	Whether meat ants (Iridomyrmex purpureus) were present	Present; None or not recorded
Zone	Nesting zone	Northern degraded; Northern intact
