# Supplementary material for: Woody plant encroachment drives the decline of a grassland bird: The fate of golden-shouldered parrot (Psephotellus chrysopterygius) nests
Source: PLoS One. 2025 Jul 23;20(7):e0327543. doi: 10.1371/journal.pone.0327543 (PMC12286340; doi:10.1371/journal.pone.0327543)
Supplement: S3 Data — (XLSX) [file pone.0327543.s003.xlsx]

## Sheet: S3_Dataset
Year	No	Outcome	Mites	Meat_ants	Egg_loss	Chick_loss	Adult_death	Predation	Zone
1993	93014	No chicks fledged	None or not recorded	None or not recorded	None or not recorded	Abandoned	None or not recorded	Possible	Northern degraded
1993	93015	No chicks fledged	None or not recorded	None or not recorded	Fertile but failed to hatch	Dead (unknown cause)	None or not recorded	None or not recorded	Northern intact
1993	93016	No eggs hatched	None or not recorded	None or not recorded	None or not recorded	None or not recorded	Eggbound	None or not recorded	Northern degraded
1994	94006	All fledged	None or not recorded	None or not recorded	None or not recorded	None or not recorded	None or not recorded	None or not recorded	Northern intact
1994	94022	All fledged	None or not recorded	None or not recorded	None or not recorded	None or not recorded	None or not recorded	None or not recorded	Northern intact
1994	94025	No eggs hatched	None or not recorded	None or not recorded	Termites fixed eggs to mound	None or not recorded	None or not recorded	None or not recorded	Northern intact
1994	94033	No eggs hatched	None or not recorded	None or not recorded	Predation (reptile)	None or not recorded	Predation (reptile)	Likely	Northern degraded
1994	94034	No eggs hatched	None or not recorded	None or not recorded	Termites fixed eggs to mound	None or not recorded	None or not recorded	None or not recorded	Northern intact
1994	94035	No eggs hatched	None or not recorded	None or not recorded	Termites fixed eggs to mound	None or not recorded	None or not recorded	None or not recorded	Northern intact
1994	94042	No chicks fledged	None or not recorded	None or not recorded	None or not recorded	No eggs hatched	None or not recorded	None or not recorded	Northern degraded
1994	94044	No eggs hatched	None or not recorded	None or not recorded	Predation (reptile)	None or not recorded	Predation (reptile)	Likely	Northern intact
1994	94051	No chicks fledged	None or not recorded	None or not recorded	None or not recorded	Dead (unknown cause)	None or not recorded	None or not recorded	Northern degraded
1994	94054	No eggs hatched	None or not recorded	None or not recorded	Predation (reptile)	None or not recorded	Predation (reptile)	Likely	Northern intact
1994	94056	No eggs hatched	None or not recorded	None or not recorded	Scraped out	None or not recorded	None or not recorded	Possible	Northern intact
1994	94071	No eggs hatched	None or not recorded	None or not recorded	Abandoned	None or not recorded	None or not recorded	Possible	Northern degraded
1994	94200	Some chicks fledged	None or not recorded	None or not recorded	Fertile but failed to hatch	None or not recorded	None or not recorded	None or not recorded	Northern intact
1995	95022	No eggs hatched	None or not recorded	None or not recorded	Scraped out	None or not recorded	None or not recorded	Possible	Northern degraded
1995	95037	Some chicks fledged	None or not recorded	None or not recorded	Disappeared	Cracked skulls (predation by butcherbird)	Predation (butcherbird)	Likely	Northern intact
1995	95042	No eggs hatched	None or not recorded	None or not recorded	Termites fixed eggs to mound	None or not recorded	None or not recorded	None or not recorded	Northern intact
1995	95043	No eggs hatched	None or not recorded	None or not recorded	Scraped out	None or not recorded	None or not recorded	Possible	Northern intact
1995	95048	No eggs laid	None or not recorded	None or not recorded	None or not recorded	Predation (reptile)	Predation (reptile)	Likely	Northern intact
1995	95049	No eggs hatched	None or not recorded	None or not recorded	Predation (reptile)	None or not recorded	Predation (reptile)	Likely	Northern degraded
1995	95050	No eggs hatched	None or not recorded	None or not recorded	Abandoned	None or not recorded	Predation (butcherbird)	Likely	Northern intact
1995	95054	No eggs hatched	None or not recorded	None or not recorded	Predation (reptile)	None or not recorded	Predation (reptile)	Likely	Northern degraded
1995	95058	No eggs hatched	None or not recorded	None or not recorded	Predation (reptile)	None or not recorded	Predation (reptile)	Likely	Northern intact
1995	95060	No eggs hatched	None or not recorded	None or not recorded	Predation (reptile)	None or not recorded	Predation (reptile)	Likely	Northern intact
1995	95061	No eggs hatched	None or not recorded	None or not recorded	Termites fixed eggs to mound	None or not recorded	None or not recorded	None or not recorded	Northern degraded
1995	95063	No eggs hatched	None or not recorded	None or not recorded	Termites fixed eggs to mound	None or not recorded	None or not recorded	None or not recorded	Northern intact
1995	95064	No eggs hatched	None or not recorded	None or not recorded	Abandoned	None or not recorded	None or not recorded	Possible	Northern intact
1995	95065	No eggs hatched	None or not recorded	None or not recorded	Termites fixed eggs to mound	None or not recorded	None or not recorded	None or not recorded	Northern intact
1995	95066	No eggs hatched	None or not recorded	None or not recorded	Abandoned	None or not recorded	None or not recorded	Possible	Northern intact
1995	95097	All fledged	None or not recorded	None or not recorded	None or not recorded	None or not recorded	None or not recorded	None or not recorded	Northern intact
1995	95201	All fledged	None or not recorded	None or not recorded	None or not recorded	None or not recorded	None or not recorded	None or not recorded	Northern degraded
1995	95202	All fledged	None or not recorded	None or not recorded	None or not recorded	None or not recorded	None or not recorded	None or not recorded	Northern degraded
1996	96001	All fledged	None or not recorded	None or not recorded	None or not recorded	None or not recorded	None or not recorded	None or not recorded	Northern degraded
1996	96002	All fledged	None or not recorded	None or not recorded	None or not recorded	None or not recorded	None or not recorded	None or not recorded	Northern degraded
1996	96003	Some chicks fledged	None or not recorded	None or not recorded	None or not recorded	None or not recorded	None or not recorded	None or not recorded	Northern degraded
1996	96004	Some chicks fledged	None or not recorded	None or not recorded	Scraped out	None or not recorded	None or not recorded	Possible	Northern intact
1996	96005	All fledged	None or not recorded	None or not recorded	None or not recorded	None or not recorded	None or not recorded	None or not recorded	Northern intact
1996	96006	Some chicks fledged	None or not recorded	None or not recorded	None or not recorded	None or not recorded	None or not recorded	None or not recorded	Northern intact
1996	96007	All fledged	None or not recorded	None or not recorded	None or not recorded	None or not recorded	None or not recorded	None or not recorded	Northern intact
1996	96008	All fledged	None or not recorded	None or not recorded	None or not recorded	None or not recorded	None or not recorded	None or not recorded	Northern degraded
1996	96009	All fledged	None or not recorded	None or not recorded	None or not recorded	None or not recorded	None or not recorded	None or not recorded	Northern intact
1996	96010	All fledged	None or not recorded	None or not recorded	None or not recorded	None or not recorded	None or not recorded	None or not recorded	Northern intact
1996	96011	All fledged	None or not recorded	None or not recorded	None or not recorded	None or not recorded	None or not recorded	None or not recorded	Northern intact
1996	96012	All fledged	None or not recorded	None or not recorded	None or not recorded	None or not recorded	None or not recorded	None or not recorded	Northern intact
1996	96013	All fledged	None or not recorded	None or not recorded	None or not recorded	None or not recorded	None or not recorded	None or not recorded	Northern intact
1996	96015	All fledged	None or not recorded	None or not recorded	None or not recorded	None or not recorded	None or not recorded	None or not recorded	Northern intact
1996	96017	All fledged	Present	None or not recorded	None or not recorded	None or not recorded	None or not recorded	None or not recorded	Northern intact
1996	96020	All fledged	None or not recorded	None or not recorded	None or not recorded	None or not recorded	None or not recorded	None or not recorded	Northern intact
1996	96021	Some chicks fledged	None or not recorded	None or not recorded	None or not recorded	None or not recorded	None or not recorded	None or not recorded	Northern intact
1996	96022	All fledged	None or not recorded	None or not recorded	None or not recorded	None or not recorded	None or not recorded	None or not recorded	Northern intact
1996	96023	Some chicks fledged	None or not recorded	None or not recorded	Scraped out	Faeces accumulation	None or not recorded	Possible	Northern intact
1996	96024	Some chicks fledged	None or not recorded	None or not recorded	None or not recorded	None or not recorded	None or not recorded	None or not recorded	Northern intact
1996	96025	All fledged	None or not recorded	None or not recorded	None or not recorded	None or not recorded	None or not recorded	None or not recorded	Northern degraded
1996	96026	All fledged	None or not recorded	None or not recorded	None or not recorded	None or not recorded	None or not recorded	None or not recorded	Northern degraded
1996	96027	All fledged	Present	None or not recorded	None or not recorded	None or not recorded	None or not recorded	None or not recorded	Northern degraded
1996	96028	All fledged	None or not recorded	None or not recorded	None or not recorded	None or not recorded	None or not recorded	None or not recorded	Northern intact
1996	96029	Some chicks fledged	None or not recorded	None or not recorded	None or not recorded	None or not recorded	None or not recorded	None or not recorded	Northern intact
1996	96030	All fledged	None or not recorded	None or not recorded	None or not recorded	None or not recorded	None or not recorded	None or not recorded	Northern degraded
1996	96031	All fledged	None or not recorded	None or not recorded	None or not recorded	None or not recorded	None or not recorded	None or not recorded	Northern degraded
1996	96032	Some chicks fledged	None or not recorded	None or not recorded	None or not recorded	Cracked skulls (predation by butcherbird)	None or not recorded	Likely	Northern degraded
1996	96033	All fledged	Present	None or not recorded	None or not recorded	None or not recorded	None or not recorded	None or not recorded	Northern degraded
1996	96038	No chicks fledged	Present	None or not recorded	Scraped out	Dead (unknown cause)	None or not recorded	Possible	Northern degraded
1996	96039	No chicks fledged	None or not recorded	None or not recorded	None or not recorded	Disappeared	None or not recorded	Possible	Northern intact
1996	96040	No eggs hatched	None or not recorded	None or not recorded	Abandoned	None or not recorded	None or not recorded	Possible	Northern degraded
1996	96041	No chicks fledged	Present	None or not recorded	None or not recorded	Predation (reptile)	None or not recorded	Likely	Northern degraded
1996	96042	No chicks fledged	Present	None or not recorded	Scraped out	Dead (unknown cause)	Predation (butcherbird)	Possible	Northern degraded
1996	96043	No chicks fledged	None or not recorded	None or not recorded	None or not recorded	Predation (reptile)	None or not recorded	Likely	Northern intact
1996	96049	No eggs hatched	None or not recorded	None or not recorded	Abandoned	None or not recorded	None or not recorded	Possible	Northern degraded
1996	96050	No eggs hatched	None or not recorded	None or not recorded	Abandoned	None or not recorded	None or not recorded	Possible	Northern intact
1996	96051	No eggs hatched	None or not recorded	None or not recorded	Abandoned	None or not recorded	None or not recorded	Possible	Northern degraded
1996	96052	No eggs hatched	None or not recorded	None or not recorded	Abandoned	None or not recorded	Predation (reptile)	Likely	Northern intact
1996	96053	No eggs hatched	None or not recorded	None or not recorded	Abandoned	None or not recorded	None or not recorded	Possible	Northern degraded
1996	96054	No eggs hatched	None or not recorded	None or not recorded	Abandoned	None or not recorded	None or not recorded	Possible	Northern intact
1996	96055	No eggs hatched	None or not recorded	None or not recorded	Abandoned	None or not recorded	None or not recorded	Possible	Northern degraded
1996	96202	No eggs hatched	None or not recorded	None or not recorded	Abandoned	None or not recorded	None or not recorded	Possible	Northern intact
1997	97016	No eggs hatched	None or not recorded	None or not recorded	Fertile but failed to hatch; Predation (reptile); Abandoned	None or not recorded	Predation (butcherbird)	Likely	Northern intact
1997	97023	No chicks fledged	None or not recorded	Present	None or not recorded	Cracked skulls (predation by butcherbird)	None or not recorded	Likely	Northern degraded
1997	97024	No chicks fledged	None or not recorded	None or not recorded	None or not recorded	Dead (unknown cause)	None or not recorded	None or not recorded	Northern intact
1997	97026	No chicks fledged	None or not recorded	None or not recorded	None or not recorded	Cracked skulls (predation by butcherbird)	None or not recorded	Likely	Northern intact
1997	97027	No chicks fledged	None or not recorded	Present	None or not recorded	Dead (unknown cause)	None or not recorded	None or not recorded	Northern degraded
1997	97028	No chicks fledged	None or not recorded	None or not recorded	Infertile	Dead (unknown cause)	None or not recorded	None or not recorded	Northern degraded
1997	97030	No eggs hatched	None or not recorded	None or not recorded	Abandoned	None or not recorded	None or not recorded	Possible	Northern intact
1997	97031	No eggs hatched	None or not recorded	None or not recorded	Infertile	None or not recorded	None or not recorded	None or not recorded	Northern intact
1997	97032	No eggs hatched	None or not recorded	None or not recorded	Abandoned	None or not recorded	None or not recorded	Possible	Northern intact
1997	97033	No eggs hatched	None or not recorded	None or not recorded	Abandoned	None or not recorded	None or not recorded	Possible	Northern intact
1997	97035	Some chicks fledged	None or not recorded	None or not recorded	None or not recorded	None or not recorded	None or not recorded	None or not recorded	Northern intact
1997	97036	All fledged	None or not recorded	None or not recorded	None or not recorded	None or not recorded	None or not recorded	None or not recorded	Northern intact
1997	97038	All fledged	None or not recorded	None or not recorded	None or not recorded	None or not recorded	None or not recorded	None or not recorded	Northern intact
1997	97041	Some chicks fledged	None or not recorded	None or not recorded	None or not recorded	Dead (unknown cause)	None or not recorded	None or not recorded	Northern degraded
1997	97044	All fledged	None or not recorded	None or not recorded	None or not recorded	None or not recorded	None or not recorded	None or not recorded	Northern degraded
1997	97046	Some chicks fledged	None or not recorded	None or not recorded	None or not recorded	None or not recorded	Predation (butcherbird)	Likely	Northern degraded
1997	97050	All fledged	None or not recorded	None or not recorded	None or not recorded	None or not recorded	None or not recorded	None or not recorded	Northern intact
1997	97052	All fledged	None or not recorded	None or not recorded	None or not recorded	None or not recorded	None or not recorded	None or not recorded	Northern degraded
1997	97053	All fledged	None or not recorded	None or not recorded	None or not recorded	None or not recorded	None or not recorded	None or not recorded	Northern degraded
1997	97054	Some chicks fledged	None or not recorded	None or not recorded	None or not recorded	None or not recorded	None or not recorded	None or not recorded	Northern degraded
1997	97057	All fledged	None or not recorded	None or not recorded	None or not recorded	None or not recorded	None or not recorded	None or not recorded	Northern degraded
1997	97060	All fledged	None or not recorded	None or not recorded	None or not recorded	None or not recorded	None or not recorded	None or not recorded	Northern degraded
1997	97063	Some chicks fledged	None or not recorded	None or not recorded	None or not recorded	None or not recorded	None or not recorded	None or not recorded	Northern intact
1997	97066	All fledged	None or not recorded	None or not recorded	None or not recorded	None or not recorded	None or not recorded	None or not recorded	Northern intact
1997	97067	All fledged	None or not recorded	None or not recorded	None or not recorded	None or not recorded	None or not recorded	None or not recorded	Northern intact
1997	97068	All fledged	None or not recorded	None or not recorded	None or not recorded	None or not recorded	None or not recorded	None or not recorded	Northern intact
1997	97069	All fledged	None or not recorded	None or not recorded	None or not recorded	None or not recorded	None or not recorded	None or not recorded	Northern degraded

## Sheet: Legend
Crowley et al.	Woody plant encroachment drives the decline of a grassland bird: The fate of golden-shouldered parrot (Psephotellus chrysopterygius) nests
Variables	Description	Values & notes
Year	Year of observation
No	Unique nest ID
Outcome	Nest outcome	All clutch fledged; No chicks fledged; No eggs hatched; Some chicks fledged
Mites	Whether mites (Ornithonyssus bursa) were present	Present; None or not recorded
Meat_ants	Whether meat ants (Iridomyrmex purpureus) were present	Present; None or not recorded
Egg_loss	Causes of egg loss	Infertile; Fertile but failed to hatch; Abandoned; Disappeared; Predation (reptile); Scraped out; Termites fixed eggs to mound; None or not recorded
Chick_loss	Causes of chick loss	Abandoned; Cracked skulls (predation by butcherbird); Dead (unknown cause); Disappeared; Predation (reptile); Faeces accumulation; No eggs hatched; None or not recorded
Adult_death	Causes of adult death	Eggbound; Predation (butcherbird); Predation (reptile); None or not recorded
Predation	Predation likelihood	None or not recorded; Possible; Likely
Zone	Nesting zone	Northern degraded; Northern intact
