# Supplementary material for: Woody plant encroachment drives the decline of a grassland bird: The fate of golden-shouldered parrot (Psephotellus chrysopterygius) nests
Source: PLoS One. 2025 Jul 23;20(7):e0327543. doi: 10.1371/journal.pone.0327543 (PMC12286340; doi:10.1371/journal.pone.0327543)
Supplement: S4 Data — (XLSX) [file pone.0327543.s004.xlsx]

## Sheet: S4_Dataset
FID	Year	FoliageCover1990	FoliageCover2020	FireFrequency00_20	VegetationType	Zone	FoliageCoverChange
0	1992	21.05	29.84	6.5	Heath	Northern degraded	8.79
1	1992	28.66	34.22	0	Eucalypt woodland	Northern degraded	5.56
3	1992	22.17	32.57	2.5	Eucalypt woodland	Northern degraded	10.4
4	1992	28	33.92	2	Eucalypt woodland	Northern degraded	5.92
5	1992	19.76	24.18	8	Floodplain forest	Northern intact	4.42
6	1992	19.17	31.77	3.2	Eucalypt woodland	Northern degraded	12.6
8	1992	20.11	20.66	11.1	Eucalypt woodland	Northern intact	0.55
9	1992	25.85	30.58	2	Eucalypt woodland	Northern degraded	4.73
10	1992	14.31	22.25	9.8	Eucalypt woodland	Northern intact	7.94
11	1992	30.46	37.51	8	Floodplain forest	Northern degraded	7.05
14	1992	26.91	32.31	9	Eucalypt woodland	Northern intact	5.4
15	1992	19.06	33	2	Grassland	Northern degraded	13.94
19	1992	21.49	31.83	7	Heath	Northern intact	10.34
23	1992	24.08	31.64	3.5	Eucalypt woodland	Northern intact	7.56
24	1993	17.34	24.97	4.4	Tea tree woodland	Northern degraded	7.63
25	1993	12.08	20.89	5	Eucalypt woodland	Northern intact	8.81
27	1993	23.6	29.69	0	Grassland	Northern degraded	6.09
28	1993	17.28	33.94	3.3	Grassland	Northern degraded	16.66
29	1993	23.73	26	9	Eucalypt woodland	Northern intact	2.27
30	1993	17.94	27.03	2.9	Eucalypt woodland	Northern intact	9.09
32	1993	23.73	31.41	8	Eucalypt woodland	Northern intact	7.68
36	1993	20	38.69	3	Eucalypt woodland	Northern degraded	18.69
37	1993	23.37	25.66	2	Floodplain forest	Northern degraded	2.29
38	1993	21.89	29.27	8.1	Eucalypt woodland	Northern intact	7.38
39	1993	20.69	29.97	6.4	Heath	Northern degraded	9.28
40	1993	21.49	31.83	7	Heath	Northern intact	10.34
41	1993	27.18	30.74	1.8	Tea tree woodland	Northern degraded	3.56
42	1993	17.66	28.91	4	Eucalypt woodland	Northern intact	11.25
53	1993	15.46	31.46	9	Tea tree woodland	Northern intact	16
54	1993	20.94	26.47	4.5	Eucalypt woodland	Northern intact	5.53
55	1993	24.09	40.88	7.6	Heath	Northern intact	16.79
56	1993	12.69	21.46	5.9	Eucalypt woodland	Northern intact	8.77
58	1993	24.03	38.56	2	Heath	Northern degraded	14.53
60	1993	9.14	12.08	5	Eucalypt woodland	Northern intact	2.94
61	1993	36.44	42.25	5	Heath	Northern degraded	5.81
62	1994	16.95	23.78	11.9	Eucalypt woodland	Northern intact	6.83
63	1994	21.6	42.63	5	Eucalypt woodland	Northern degraded	21.03
64	1994	12.94	18.97	4.4	Eucalypt woodland	Northern intact	6.03
66	1994	26.74	34.23	3	Eucalypt woodland	Northern degraded	7.49
67	1994	29.86	40.74	9.6	Tea tree woodland	Northern intact	10.88
68	1994	18.17	38.89	3	Grassland	Northern degraded	20.72
69	1994	26.8	43.4	7	Heath	Northern degraded	16.6
71	1994	31.94	38	9	Tea tree woodland	Northern intact	6.06
72	1994	16.61	26.92	3	Grassland	Northern degraded	10.31
73	1994	15.58	21.56	2	Eucalypt woodland	Northern degraded	5.98
74	1994	31.92	39.05	7.2	Eucalypt woodland	Northern intact	7.13
75	1994	20.06	25.83	12.9	Eucalypt woodland	Northern intact	5.77
76	1994	15.78	24.28	1.5	Floodplain forest	Northern degraded	8.5
78	1994	25.66	29.83	7	Floodplain forest	Northern intact	4.17
79	1994	10.56	22.72	5	Eucalypt woodland	Northern intact	12.16
80	1994	17.83	28.22	7.9	Eucalypt woodland	Northern degraded	10.39
81	1994	11.14	17.08	2	Eucalypt woodland	Northern degraded	5.94
84	1994	13.54	21.06	14	Eucalypt woodland	Northern intact	7.52
85	1994	7.73	18.54	3.9	Floodplain forest	Northern intact	10.81
88	1994	17.46	33.32	6.1	Floodplain forest	Northern intact	15.86
90	1994	24.5	44.06	3	Eucalypt woodland	Northern degraded	19.56
91	1994	26.94	36.81	7	Eucalypt woodland	Northern degraded	9.87
92	1994	17.34	30	9	Eucalypt woodland	Northern intact	12.66
93	1994	25.2	35.77	8.4	Eucalypt woodland	Northern intact	10.57
94	1994	22.64	31.33	6.6	Heath	Northern degraded	8.69
95	1994	28.71	39.29	9	Eucalypt woodland	Northern intact	10.58
96	1994	17.43	27.89	8	Floodplain forest	Northern intact	10.46
97	1994	29.37	38.29	8	Eucalypt woodland	Northern intact	8.92
98	1994	18.23	31.96	1.5	Eucalypt woodland	Northern degraded	13.73
100	1994	27.19	37	6.1	Floodplain forest	Northern intact	9.81
102	1994	6.46	12.8	5	Eucalypt woodland	Northern intact	6.34
103	1994	18.06	30	1.2	Eucalypt woodland	Northern degraded	11.94
105	1994	28.63	36.31	9	Tea tree woodland	Northern intact	7.68
107	1994	9.03	20.4	4	Eucalypt woodland	Northern intact	11.37
108	1994	17.83	32.36	8	Heath	Northern intact	14.53
110	1994	17.73	27.95	10.2	Eucalypt woodland	Northern intact	10.22
111	1994	12.34	18.86	9	Tea tree woodland	Northern intact	6.52
112	1994	17.14	30.31	7	Eucalypt woodland	Northern degraded	13.17
113	1994	16.34	17.63	3.5	Grassland	Northern degraded	1.29
114	1994	17.19	24.06	14	Eucalypt woodland	Northern intact	6.87
115	1994	15.8	29.63	4	Eucalypt woodland	Northern intact	13.83
122	1994	23.66	25.23	8	Eucalypt woodland	Northern intact	1.57
124	1994	18.71	36.91	5	Eucalypt woodland	Northern intact	18.2
127	1994	13.77	22.37	8.4	Tea tree woodland	Northern intact	8.6
128	1994	25.06	43.53	2	Eucalypt woodland	Northern degraded	18.47
131	1994	10.65	22.21	5.3	Grassland	Northern degraded	11.56
133	1994	18.26	36.83	7	Tea tree woodland	Northern intact	18.57
139	1995	23.29	33.35	2.1	Eucalypt woodland	Northern degraded	10.06
140	1995	13.18	17.85	9.8	Eucalypt woodland	Northern intact	4.67
141	1995	17.75	31.44	6.1	Floodplain forest	Northern intact	13.69
142	1995	20.74	33.34	2	Eucalypt woodland	Northern degraded	12.6
145	1995	15.06	26.65	6.9	Floodplain forest	Northern intact	11.59
146	1995	14.66	25.41	6.9	Tea tree woodland	Northern intact	10.75
150	1995	24.94	33.29	4.4	Eucalypt woodland	Northern degraded	8.35
151	1995	7.43	16.4	6	Eucalypt woodland	Northern degraded	8.97
152	1995	31.6	35.2	5	Eucalypt woodland	Northern degraded	3.6
154	1995	17.18	24.61	4	Eucalypt woodland	Northern intact	7.43
155	1995	29.51	41.74	8	Heath	Northern intact	12.23
156	1995	25.94	44.74	2	Eucalypt woodland	Northern intact	18.8
157	1995	25.69	34.72	7	Floodplain forest	Northern intact	9.03
159	1995	18.77	26.86	3	Grassland	Northern degraded	8.09
161	1995	26.94	34.92	3.1	Eucalypt woodland	Northern intact	7.98
162	1995	20.06	27.56	2.6	Eucalypt woodland	Northern degraded	7.5
163	1995	24.6	30.63	3.7	Floodplain forest	Northern intact	6.03
164	1995	14.53	18.78	9.2	Eucalypt woodland	Northern intact	4.25
166	1995	15	29.44	2	Eucalypt woodland	Northern degraded	14.44
171	1995	11.21	18.71	1.1	Eucalypt woodland	Northern degraded	7.5
172	1995	22.66	44.83	8	Tea tree woodland	Northern intact	22.17
176	1995	8.46	17.86	8.2	Tea tree woodland	Northern intact	9.4
177	1995	15.51	21.63	4	Eucalypt woodland	Northern intact	6.12
178	1995	28.5	40.86	6	Eucalypt woodland	Northern intact	12.36
179	1995	28.2	41.09	2	Eucalypt woodland	Northern degraded	12.89
180	1995	20.16	28.14	8	Floodplain forest	Northern intact	7.98
182	1995	31.43	46.2	5	Tea tree woodland	Northern degraded	14.77
183	1995	18.97	38.74	9	Heath	Northern intact	19.77
188	1995	14.44	32	9	Tea tree woodland	Northern intact	17.56
190	1995	27	43.78	2	Eucalypt woodland	Northern degraded	16.78
193	1995	20.79	35.21	9.5	Tea tree woodland	Northern intact	14.42
194	1995	18.31	37.92	7	Tea tree woodland	Northern degraded	19.61
195	1995	12.11	20.89	7	Tea tree woodland	Northern degraded	8.78
196	1995	9.68	14.3	14	Eucalypt woodland	Northern intact	4.62
197	1995	15.42	25	4.9	Eucalypt woodland	Northern intact	9.58
199	1995	23.23	41.63	3	Eucalypt woodland	Northern degraded	18.4
201	1995	11.22	18.59	6.6	Eucalypt woodland	Northern intact	7.37
202	1995	15.88	27.59	10.7	Eucalypt woodland	Northern intact	11.71
203	1995	24.64	31.94	8	Floodplain forest	Northern intact	7.3
204	1995	6.76	14.97	3.6	Floodplain forest	Northern intact	8.21
205	1995	26.72	33.91	9	Tea tree woodland	Northern intact	7.19
209	1995	18.14	22.35	2	Grassland	Northern degraded	4.21
210	1995	16	38.94	4	Eucalypt woodland	Northern intact	22.94
211	1995	32.47	40.94	9	Tea tree woodland	Northern intact	8.47
214	1995	18.91	37.43	3	Grassland	Northern degraded	18.52
215	1995	21.03	40.25	2	Eucalypt woodland	Northern intact	19.22
217	1995	25.78	31.06	8	Floodplain forest	Northern intact	5.28
218	1995	11.86	24.83	5	Eucalypt woodland	Northern intact	12.97
219	1995	28.27	34.27	2.3	Tea tree woodland	Northern degraded	6
220	1995	18.49	34.86	5.2	Eucalypt woodland	Northern intact	16.37
223	1995	27.46	32.86	7	Floodplain forest	Northern intact	5.4
224	1995	13.91	22.86	10.9	Tea tree woodland	Northern intact	8.95
225	1995	19.06	30.94	2	Eucalypt woodland	Northern degraded	11.88
226	1995	29	40.75	2	Eucalypt woodland	Northern intact	11.75
227	1995	13.63	21	14	Eucalypt woodland	Northern intact	7.37
228	1995	20.53	35.36	2.1	Eucalypt woodland	Northern degraded	14.83
229	1995	16.81	43.5	5.5	Tea tree woodland	Northern intact	26.69
230	1995	17.67	28.36	9	Eucalypt woodland	Northern intact	10.69
231	1995	21.03	30.54	6.5	Heath	Northern degraded	9.51
232	1995	8.71	15.71	5	Floodplain forest	Northern intact	7
236	1995	26.69	38	8.1	Eucalypt woodland	Northern intact	11.31
237	1995	14.63	23.41	4	Eucalypt woodland	Northern degraded	8.78
244	1996	32.94	37.25	10.4	Floodplain forest	Northern intact	4.31
248	1996	17.86	27.32	6.3	Heath	Northern degraded	9.46
249	1996	16.6	27.83	5	Eucalypt woodland	Northern intact	11.23
250	1996	13.6	20.86	13.9	Eucalypt woodland	Northern intact	7.26
253	1996	19.43	38.37	9	Heath	Northern intact	18.94
256	1996	26.56	39.91	3	Tea tree woodland	Northern degraded	13.35
257	1996	18.6	27.09	8	Heath	Northern intact	8.49
258	1996	17.22	30.83	7	Tea tree woodland	Northern degraded	13.61
259	1996	12.57	17.89	9.5	Tea tree woodland	Northern intact	5.32
265	1996	13.24	23.73	1	Eucalypt woodland	Northern degraded	10.49
266	1996	15.35	28.24	3.1	Eucalypt woodland	Northern degraded	12.89
267	1996	17.03	25.79	3.4	Eucalypt woodland	Northern degraded	8.76
270	1996	16.51	25.2	3	Grassland	Northern degraded	8.69
271	1996	15.74	31.71	3	Eucalypt woodland	Northern degraded	15.97
274	1996	27.06	44.39	7.8	Heath	Northern intact	17.33
275	1996	14.77	20.4	4	Eucalypt woodland	Northern intact	5.63
276	1996	24.49	33.86	6.9	Floodplain forest	Northern intact	9.37
278	1996	29.22	36.69	1.8	Floodplain forest	Northern degraded	7.47
279	1996	11.06	18.94	4.4	Eucalypt woodland	Northern intact	7.88
280	1996	22.76	33.59	3	Eucalypt woodland	Northern degraded	10.83
281	1996	13.91	20.88	2.8	Eucalypt woodland	Northern degraded	6.97
282	1996	31.12	34.59	5	Tea tree woodland	Northern degraded	3.47
283	1996	14.8	34.51	5.5	Eucalypt woodland	Northern intact	19.71
285	1996	18.77	31.69	2.6	Eucalypt woodland	Northern degraded	12.92
286	1996	9.6	20.49	4.1	Floodplain forest	Northern intact	10.89
287	1996	19.83	35.51	2	Eucalypt woodland	Northern degraded	15.68
288	1996	19.59	30.08	9	Eucalypt woodland	Northern intact	10.49
289	1996	18.29	30.94	7	Heath	Northern degraded	12.65
291	1996	14.56	26.31	1.4	Eucalypt woodland	Northern degraded	11.75
292	1996	21.88	38.81	9	Tea tree woodland	Northern intact	16.93
293	1996	21.57	29.09	2.1	Eucalypt woodland	Northern degraded	7.52
294	1996	18.66	29.53	9	Eucalypt woodland	Northern intact	10.87
295	1996	12.03	22.71	4	Eucalypt woodland	Northern degraded	10.68
296	1996	17.43	40.31	5.9	Eucalypt woodland	Northern intact	22.88
298	1996	17.47	23.18	3	Grassland	Northern degraded	5.71
299	1996	21.51	32.51	6	Floodplain forest	Northern intact	11
300	1996	25.5	39.94	2	Heath	Northern degraded	14.44
301	1996	24.14	36.38	2	Eucalypt woodland	Northern degraded	12.24
307	1996	21.46	27.14	3.5	Grassland	Northern degraded	5.68
308	1996	27.94	35.89	8	Eucalypt woodland	Northern intact	7.95
310	1996	30.56	38.42	2	Grassland	Northern degraded	7.86
312	1996	17.57	27.4	4	Eucalypt woodland	Northern intact	9.83
315	1996	36.43	40.38	6.6	Eucalypt woodland	Northern intact	3.95
318	1997	21.23	29.26	8.4	Tea tree woodland	Northern intact	8.03
319	1997	17.74	35.51	7	Tea tree woodland	Northern degraded	17.77
320	1997	13.31	19.63	2	Eucalypt woodland	Northern degraded	6.32
321	1997	13.83	38.44	8	Tea tree woodland	Northern intact	24.61
327	1997	14.51	25.63	7.4	Floodplain forest	Northern intact	11.12
329	1997	10.44	19.64	15	Eucalypt woodland	Northern intact	9.2
331	1997	28.15	44.26	2	Eucalypt woodland	Northern degraded	16.11
333	1997	22.67	32.14	8.9	Eucalypt woodland	Northern intact	9.47
335	1997	18.57	32	7.3	Heath	Northern intact	13.43
336	1997	17.91	26.26	3	Grassland	Northern degraded	8.35
337	1997	21.31	28.92	3.1	Eucalypt woodland	Northern degraded	7.61
338	1997	19.72	28.81	3	Grassland	Northern degraded	9.09
339	1997	19.53	45.83	5.9	Tea tree woodland	Northern intact	26.3
340	1997	21.26	26.23	3	Tea tree woodland	Northern degraded	4.97
341	1997	30.3	41.27	3.9	Eucalypt woodland	Northern intact	10.97
344	1997	20.26	28.77	3	Eucalypt woodland	Northern degraded	8.51
347	1997	31.11	39	9.4	Tea tree woodland	Northern intact	7.89
348	1997	17.74	23.63	9.4	Eucalypt woodland	Northern intact	5.89
351	1997	16.03	20.86	13	Eucalypt woodland	Northern intact	4.83
352	1997	12.43	17.31	3.6	Eucalypt woodland	Northern intact	4.88
356	1997	19.56	38.56	9	Heath	Northern intact	19
358	1997	22.5	29.47	2.1	Grassland	Northern degraded	6.97
359	1997	27.49	33.6	9	Tea tree woodland	Northern intact	6.11
361	1997	15.16	25.53	2.4	Eucalypt woodland	Northern degraded	10.37
362	1997	26.26	38.57	8	Heath	Northern intact	12.31
363	1997	17.6	32.74	3	Eucalypt woodland	Northern degraded	15.14
364	1997	16.2	32.46	7	Eucalypt woodland	Northern intact	16.26
370	1997	7.75	12.25	2	Eucalypt woodland	Northern degraded	4.5
375	1997	16.14	20.89	9.8	Eucalypt woodland	Northern intact	4.75
377	1997	13.11	22.07	5	Eucalypt woodland	Northern degraded	8.96
378	1997	24.3	33.87	7	Eucalypt woodland	Northern intact	9.57
381	1997	23.47	30.25	8	Tea tree woodland	Northern intact	6.78
382	1997	18.85	25.15	13.7	Eucalypt woodland	Northern intact	6.3
383	1997	16.78	20.81	6.1	Floodplain forest	Northern intact	4.03
386	1997	12.78	23.67	6	Eucalypt woodland	Northern degraded	10.89
387	1997	27.77	36.31	9	Tea tree woodland	Northern intact	8.54
389	1998	13.43	27.4	2	Eucalypt woodland	Northern degraded	13.97
390	1998	12.26	19	4.6	Eucalypt woodland	Northern intact	6.74
392	1998	12.19	20.42	4.5	Eucalypt woodland	Northern intact	8.23
393	1998	11.86	24.68	8.2	Eucalypt woodland	Northern degraded	12.82
395	1998	26	35.57	8.1	Heath	Northern intact	9.57
396	1998	17.47	29.19	2.4	Grassland	Northern degraded	11.72
397	1998	24.12	32.56	9	Eucalypt woodland	Northern intact	8.44
398	1998	7.54	15.63	3.8	Floodplain forest	Northern intact	8.09
399	1998	15	18.09	9	Eucalypt woodland	Northern intact	3.09
401	1998	17.19	32.08	8	Eucalypt woodland	Northern degraded	14.89
402	1998	10.37	16.86	9.1	Tea tree woodland	Northern intact	6.49
403	1998	14.43	27.37	3	Eucalypt woodland	Northern degraded	12.94
404	1998	20.97	32.29	8	Eucalypt woodland	Northern intact	11.32
407	1998	11.54	21.24	0	Grassland	Northern degraded	9.7
408	1998	19.17	29.17	4	Eucalypt woodland	Northern degraded	10
412	1998	22.74	27.34	3	Floodplain forest	Northern degraded	4.6
413	1998	29.21	40.76	5.8	Eucalypt woodland	Northern degraded	11.55
414	1998	31	46.13	2.8	Eucalypt woodland	Northern intact	15.13
416	1998	28.86	36.29	9	Eucalypt woodland	Northern intact	7.43
418	1998	17.09	41.56	5.6	Tea tree woodland	Northern intact	24.47
422	1998	24.97	34.17	8	Eucalypt woodland	Northern intact	9.2
424	1998	19.53	39.38	5.9	Eucalypt woodland	Northern intact	19.85
427	1998	22.94	27.54	6.7	Floodplain forest	Northern intact	4.6
430	1998	15.97	31.08	6	Eucalypt woodland	Northern degraded	15.11
431	1998	20.97	31.26	9	Eucalypt woodland	Northern intact	10.29
433	1998	16.81	34.04	3.3	Eucalypt woodland	Northern degraded	17.23
434	1998	21.03	29.91	7	Eucalypt woodland	Northern degraded	8.88
435	1998	10.34	16.56	2	Eucalypt woodland	Northern degraded	6.22
437	1998	9.2	15.97	8.4	Tea tree woodland	Northern intact	6.77
439	1998	27.06	35.14	7	Eucalypt woodland	Northern intact	8.08
441	1998	18.59	25.82	2	Eucalypt woodland	Northern degraded	7.23
443	1998	17.83	27.46	8.3	Tea tree woodland	Northern intact	9.63
444	1998	19.14	25.26	8	Floodplain forest	Northern intact	6.12
446	1998	14.62	17.38	2.6	Eucalypt woodland	Northern degraded	2.76
447	1998	21.35	34.12	7	Eucalypt woodland	Northern intact	12.77
449	1998	17	38.14	3	Grassland	Northern degraded	21.14
451	1998	12.85	23.5	8.9	Tea tree woodland	Northern intact	10.65
453	1998	20.83	38.4	8	Eucalypt woodland	Northern intact	17.57
457	1998	25.14	39.91	7.8	Eucalypt woodland	Northern degraded	14.77
459	1998	16.94	35.74	6.4	Eucalypt woodland	Northern intact	18.8
460	1998	14.43	21.19	8.1	Tea tree woodland	Northern intact	6.76
461	1999	19.11	36.33	3.1	Eucalypt woodland	Northern degraded	17.22
463	1999	4.29	8.11	4.2	Eucalypt woodland	Northern intact	3.82
467	1999	13.47	29.88	3	Grassland	Northern degraded	16.41
468	1999	13	27.28	4.1	Eucalypt woodland	Northern intact	14.28
474	1999	11.41	21.41	2	Floodplain forest	Northern degraded	10
475	1999	15.31	29.91	1	Eucalypt woodland	Northern intact	14.6
479	1999	14.68	18.85	5.6	Floodplain forest	Northern intact	4.17
488	1999	24.84	34.47	11.2	Eucalypt woodland	Northern intact	9.63
505	1999	29.66	41.59	5.3	Heath	Northern degraded	11.93
507	1999	18.94	35.66	7.8	Heath	Northern intact	16.72
510	1999	11.49	17.37	10.8	Tea tree woodland	Northern intact	5.88
518	1999	10.97	20.47	3.5	Floodplain forest	Northern intact	9.5
523	1999	18.5	27.53	3	Eucalypt woodland	Northern degraded	9.03
524	1999	14.91	30.22	4	Grassland	Northern degraded	15.31
525	1999	14.34	31.14	8	Eucalypt woodland	Northern intact	16.8
538	1999	24	36.23	9	Tea tree woodland	Northern intact	12.23
539	1999	13.29	21.11	10.1	Tea tree woodland	Northern intact	7.82
542	1999	14.57	24.51	7	Tea tree woodland	Northern intact	9.94
543	1999	9.2	16.37	6	Tea tree woodland	Northern intact	7.17
546	1999	10.28	25.36	8.9	Tea tree woodland	Northern intact	15.08
547	1999	22.36	23.64	10	Tea tree woodland	Northern intact	1.28
548	1999	7.77	13.69	12	Eucalypt woodland	Northern intact	5.92
550	1999	15.89	27.62	9.8	Eucalypt woodland	Northern intact	11.73
553	1999	14.19	30.83	12	Eucalypt woodland	Northern intact	16.64
556	1999	5.47	15.31	8.1	Eucalypt woodland	Northern intact	9.84
557	2000	23.73	31.41	8	Eucalypt woodland	Northern intact	7.68
560	2000	15.63	21.53	3.3	Eucalypt woodland	Northern degraded	5.9
562	2000	34.36	40.88	6	Eucalypt woodland	Northern intact	6.52
563	2000	16.97	34.4	2.9	Grassland	Northern degraded	17.43
565	2000	7.32	12.57	4.4	Eucalypt woodland	Northern intact	5.25
572	2000	29.76	32.7	4	Eucalypt woodland	Northern degraded	2.94
573	2000	13.09	21.03	4	Floodplain forest	Northern intact	7.94
574	2000	14.31	22.25	9.8	Eucalypt woodland	Northern intact	7.94
576	2000	15.95	27.22	4	Eucalypt woodland	Northern degraded	11.27
577	2000	20.89	31.4	8	Eucalypt woodland	Northern intact	10.51
588	2000	20.41	28.56	7.5	Eucalypt woodland	Northern intact	8.15
589	2000	23.3	38.48	1	Eucalypt woodland	Northern intact	15.18
603	2000	14.43	16.62	1	Eucalypt woodland	Northern degraded	2.19
604	2000	12.83	20.51	5.4	Tea tree woodland	Northern degraded	7.68
609	2000	35.49	43.37	1.4	Floodplain forest	Northern intact	7.88
611	2000	16.86	25.03	1	Eucalypt woodland	Northern degraded	8.17
613	2000	22.63	20.11	7.1	Eucalypt woodland	Northern intact	-2.52
615	2000	15.03	22.8	14	Floodplain forest	Northern intact	7.77
627	2000	23.66	36.63	2	Eucalypt woodland	Northern degraded	12.97
628	2000	13.83	21.06	9	Tea tree woodland	Northern intact	7.23
630	2000	6.54	15.86	8.4	Tea tree woodland	Northern intact	9.32
632	2000	9.06	16.19	6	Tea tree woodland	Northern intact	7.13
633	2000	9.14	13.39	14	Heath	Northern intact	4.25
634	2000	14.83	26.89	8	Tea tree woodland	Northern intact	12.06
639	2000	13.43	18.71	11	Tea tree woodland	Northern intact	5.28
641	2000	14.13	20.88	5.7	Tea tree woodland	Northern intact	6.75
643	2000	19.46	34.23	10	Tea tree woodland	Northern intact	14.77
646	2000	7.81	14.11	11	Eucalypt woodland	Northern intact	6.3
648	2000	7.75	18.72	14.5	Eucalypt woodland	Northern intact	10.97
649	2000	7.08	16.86	6.5	Eucalypt woodland	Northern intact	9.78
651	2000	8.12	11.29	10	Tea tree woodland	Northern intact	3.17
652	2000	2.56	5.32	10.3	Tea tree woodland	Southern intact	2.76
655	2000	4.37	9.89	12.3	Tea tree woodland	Southern intact	5.52
658	2000	8.6	13.94	12	Tea tree woodland	Southern intact	5.34
661	2000	10.06	17.25	12.2	Tea tree woodland	Southern intact	7.19
662	2001	31.75	40.92	1.7	Heath	Northern degraded	9.17
666	2001	9.77	17.54	4.1	Eucalypt woodland	Northern intact	7.77
671	2001	15.57	18.51	2.4	Eucalypt woodland	Northern degraded	2.94
673	2001	15.53	31.22	4	Grassland	Northern degraded	15.69
674	2001	16.16	36.91	6.8	Eucalypt woodland	Northern intact	20.75
681	2001	28.22	41.22	6	Tea tree woodland	Northern intact	13
682	2001	8.44	16.83	4	Eucalypt woodland	Northern degraded	8.39
684	2001	11.57	19.6	5.2	Tea tree woodland	Northern degraded	8.03
685	2001	13.83	23.31	4	Eucalypt woodland	Northern intact	9.48
690	2001	18.88	30.28	6	Tea tree woodland	Northern degraded	11.4
693	2001	8.65	16.47	2	Eucalypt woodland	Northern degraded	7.82
695	2001	22.51	37.06	3.1	Grassland	Northern degraded	14.55
697	2001	12.65	19.82	10.4	Eucalypt woodland	Northern intact	7.17
701	2001	5.09	9	8.4	Tea tree woodland	Northern intact	3.91
717	2001	10.76	12.44	9	Tea tree woodland	Northern intact	1.68
720	2001	11.23	19.49	11	Tea tree woodland	Northern intact	8.26
724	2001	16.6	21.51	10	Eucalypt woodland	Northern intact	4.91
726	2001	9.7	19.7	10.3	Eucalypt woodland	Northern intact	10
731	2001	8.72	25.75	12.8	Eucalypt woodland	Northern intact	17.03
735	2001	9.69	21.5	8.1	Eucalypt woodland	Northern intact	11.81
743	2001	5.51	13.11	13	Tea tree woodland	Southern intact	7.6
745	2001	5.06	9.06	11	Tea tree woodland	Southern intact	4
752	2001	10.43	16.43	13	Tea tree woodland	Southern intact	6
754	2001	4.17	12.22	12	Tea tree woodland	Southern intact	8.05
757	2001	8.4	12.2	14	Tea tree woodland	Southern intact	3.8
765	2001	6.51	13.51	10	Tea tree woodland	Southern intact	7
766	2002	7.91	15.91	5.5	Eucalypt woodland	Northern intact	8
768	2002	19.45	37.7	3	Eucalypt woodland	Northern degraded	18.25
777	2002	8.17	16.83	4	Floodplain forest	Northern intact	8.66
785	2003	16.08	26.86	4.2	Grassland	Northern degraded	10.78
786	2003	8.51	17.31	3.8	Floodplain forest	Northern intact	8.8
789	2003	12.26	15.46	5.8	Floodplain forest	Northern intact	3.2
791	2003	13.32	18.38	10.8	Eucalypt woodland	Northern intact	5.06
802	2003	18.11	31.8	3.9	Grassland	Northern degraded	13.69
803	2003	14.97	34.13	4	Tea tree woodland	Northern intact	19.16
804	2003	25.03	33.63	3	Eucalypt woodland	Northern degraded	8.6
806	2003	27.03	40.69	9	Tea tree woodland	Northern intact	13.66
808	2004	22.8	46.23	5.6	Eucalypt woodland	Northern intact	23.43
810	2004	8.6	12.91	3.3	Tea tree woodland	Northern degraded	4.31
812	2004	23.7	30.51	7	Tea tree woodland	Northern degraded	6.81
818	2004	20.19	28.89	7	Grassland	Northern degraded	8.7
820	2004	7.17	13.09	4.6	Eucalypt woodland	Northern intact	5.92
824	2004	15.25	22.46	3.9	Eucalypt woodland	Northern degraded	7.21
826	2004	10	19.34	5.5	Eucalypt woodland	Northern degraded	9.34
827	2004	13.26	23.06	4	Eucalypt woodland	Northern degraded	9.8
831	2004	15.4	28.89	4	Eucalypt woodland	Northern degraded	13.49
833	2005	15.12	21.65	4	Eucalypt woodland	Northern intact	6.53
835	2005	7.69	14.44	6.7	Grassland	Northern degraded	6.75
836	2005	14.11	26.8	4.8	Eucalypt woodland	Northern degraded	12.69
837	2005	34.13	42.5	1.5	Eucalypt woodland	Northern degraded	8.37
838	2005	21.08	33.22	8	Eucalypt woodland	Northern intact	12.14
839	2005	13.39	25.12	2	Tea tree woodland	Northern degraded	11.73
841	2005	13.81	24.78	4.4	Eucalypt woodland	Northern intact	10.97
845	2005	13.58	23.67	7	Eucalypt woodland	Northern intact	10.09
846	2005	20.91	34.06	4.6	Eucalypt woodland	Northern degraded	13.15
850	2006	17.33	22.7	6	Grassland	Northern degraded	5.37
852	2006	13.4	26.57	4.8	Eucalypt woodland	Northern degraded	13.17
856	2006	7.72	14.72	6.6	Grassland	Northern degraded	7
857	2006	20.69	27.11	6.7	Eucalypt woodland	Northern intact	6.42
862	2006	15.03	24.51	3.2	Grassland	Northern degraded	9.48
866	2006	24.6	31.51	4.8	Floodplain forest	Northern intact	6.91
871	2006	14.78	18.72	5.9	Tea tree woodland	Northern degraded	3.94
875	2007	13.61	27.28	6	Eucalypt woodland	Northern intact	13.67
878	2007	17.19	20.51	6.2	Eucalypt woodland	Northern intact	3.32
881	2007	17.81	29.03	4.7	Eucalypt woodland	Northern intact	11.22
884	2007	15	26.09	5.5	Eucalypt woodland	Northern degraded	11.09
898	2008	31.3	42.46	3.4	Eucalypt woodland	Northern intact	11.16
901	2008	12.66	18.06	5.8	Eucalypt woodland	Northern intact	5.4
903	2008	12.03	24.46	4.7	Floodplain forest	Northern intact	12.43
906	2008	12.47	28.97	2	Eucalypt woodland	Northern degraded	16.5
910	2008	26.64	36.19	2.1	Heath	Northern degraded	9.55
911	2008	21.84	28.22	7.9	Eucalypt woodland	Northern intact	6.38
912	1994	9	18.57	11.5	Eucalypt woodland	Northern intact	9.57
913	1994	18.97	31.63	6	Eucalypt woodland	Northern intact	12.66
915	1994	12.81	22.94	13	Eucalypt woodland	Northern intact	10.13
916	1994	25.38	30.31	12	Eucalypt woodland	Northern intact	4.93
918	1994	20.66	32.25	11.8	Eucalypt woodland	Northern intact	11.59
919	1994	21.28	27.94	6.7	Eucalypt woodland	Northern intact	6.66
920	1994	24.51	37.23	8	Eucalypt woodland	Northern intact	12.72
922	1994	24.94	32.03	7	Eucalypt woodland	Northern intact	7.09
923	1994	15.31	25.14	6	Eucalypt woodland	Northern intact	9.83
924	1995	27.82	25.38	11.9	Eucalypt woodland	Northern intact	-2.44
925	1995	12.81	22.78	5	Eucalypt woodland	Northern intact	9.97
926	2009	15.45	30.18	7	Tea tree woodland	Northern degraded	14.73
929	2009	10	22.89	4.9	Grassland	Northern degraded	12.89
930	2009	8.84	17.11	3.7	Floodplain forest	Northern intact	8.27
939	2009	23.8	32.23	4	Eucalypt woodland	Northern degraded	8.43
940	2009	15.88	25.15	4	Eucalypt woodland	Northern degraded	9.27
943	2009	15.06	24.32	7.1	Eucalypt woodland	Northern degraded	9.26
946	2009	13.94	16.4	5.9	Floodplain forest	Northern intact	2.46
949	2009	14.94	22.19	6.8	Eucalypt woodland	Northern intact	7.25
954	2009	18.46	32.49	4	Grassland	Northern degraded	14.03
959	2009	16.88	40.76	7	Eucalypt woodland	Northern intact	23.88
960	2009	17.57	26.86	7.2	Tea tree woodland	Northern degraded	9.29
962	2009	22.27	29.68	12.7	Eucalypt woodland	Northern intact	7.41
966	2009	8.17	17.77	5.8	Eucalypt woodland	Northern degraded	9.6
967	2009	16.31	24.17	13	Eucalypt woodland	Northern intact	7.86
969	2009	25.6	37.63	3.5	Eucalypt woodland	Northern degraded	12.03
974	2009	8.82	21.44	12.8	Eucalypt woodland	Northern intact	12.62
976	2009	20.09	31.94	8	Tea tree woodland	Northern intact	11.85
990	2009	18.57	30.29	8.2	Tea tree woodland	Northern intact	11.72
992	2009	15.63	30.46	7	Eucalypt woodland	Northern intact	14.83
994	2009	9.83	15.97	12.4	Eucalypt woodland	Northern intact	6.14
997	2009	16.91	22.85	7	Tea tree woodland	Northern intact	5.94
998	2009	7.29	11.79	14	Heath	Northern intact	4.5
999	2009	5	18.41	9.7	Eucalypt woodland	Northern intact	13.41
1006	2009	13.43	20.09	11.6	Eucalypt woodland	Northern intact	6.66
1009	2009	5.09	17.31	11	Tea tree woodland	Northern intact	12.22
1025	2009	11.3	24.84	6	Eucalypt woodland	Northern intact	13.54
1029	2009	15.14	28.37	5	Floodplain forest	Northern intact	13.23
1030	2009	18.26	32.82	8.5	Tea tree woodland	Northern intact	14.56
1033	2009	8.6	14.49	17	Eucalypt woodland	Northern intact	5.89
1044	2009	17.66	30.51	10	Tea tree woodland	Northern intact	12.85
1046	2009	11.5	13.35	9	Tea tree woodland	Northern intact	1.85
1047	2009	15.38	21.41	8.4	Tea tree woodland	Northern intact	6.03
1052	1992	3.36	6.73	9.5	Floodplain forest	Southern intact	3.37
1055	1992	17.28	17.25	10	Eucalypt woodland	Southern intact	-0.03
1056	1992	4.23	5.74	9.9	Floodplain forest	Southern intact	1.51
1057	1997	3.09	6.03	11.7	Tea tree woodland	Southern intact	2.94
1064	1997	8.24	13.76	13.5	Tea tree woodland	Southern intact	5.52
1070	1997	6.91	12.89	13	Eucalypt woodland	Southern intact	5.98
1072	1997	6.57	12.63	12	Tea tree woodland	Southern intact	6.06
1080	1997	4.63	7.66	8	Tea tree woodland	Southern intact	3.03
1081	2004	10.4	16.71	12	Eucalypt woodland	Southern intact	6.31
1082	2004	8.37	17.77	12	Eucalypt woodland	Southern intact	9.4
1083	2004	4.83	14.08	11.9	Tea tree woodland	Southern intact	9.25
1084	2004	1.58	13.44	12	Tea tree woodland	Southern intact	11.86
1085	2016	7.31	23.69	7	Eucalypt woodland	Northern intact	16.38
1097	2016	8.34	21.91	13.1	Eucalypt woodland	Northern intact	13.57
1103	2016	11.83	19.53	8.6	Eucalypt woodland	Northern intact	7.7
1105	2016	12.65	30.82	9.1	Eucalypt woodland	Northern intact	18.17
1111	2016	20.47	30.97	7.8	Eucalypt woodland	Northern intact	10.5
1112	2016	19.94	24.72	7.4	Tea tree woodland	Northern intact	4.78
1114	2016	19.36	30.25	6.7	Eucalypt woodland	Northern intact	10.89
1116	2016	14.86	22.97	8	Tea tree woodland	Northern intact	8.11
1126	2016	26.71	25.34	7.3	Eucalypt woodland	Northern intact	-1.37
1129	2016	16.94	29.84	5.1	Grassland	Northern degraded	12.9
1134	2017	14.03	27.03	10.4	Eucalypt woodland	Northern intact	13
1140	2017	17.97	31.31	10	Tea tree woodland	Northern intact	13.34
1144	2017	8.36	24.47	9.8	Eucalypt woodland	Northern intact	16.11
1145	2017	16.18	23.44	8	Tea tree woodland	Northern intact	7.26
1146	2017	14.03	34.57	8	Tea tree woodland	Northern intact	20.54
1147	2017	14.17	22.89	8	Tea tree woodland	Northern intact	8.72
1149	2017	8.8	18.46	12	Eucalypt woodland	Northern intact	9.66
1150	2016	13.24	25.09	11	Eucalypt woodland	Northern intact	11.85
1151	2002	3.57	13.86	10.8	Tea tree woodland	Southern intact	10.29
1153	2002	4.7	8.68	8.7	Eucalypt woodland	Southern intact	3.98
1155	2002	6.83	12.63	9.5	Eucalypt woodland	Southern intact	5.8
1156	2002	3.17	13.64	10.7	Tea tree woodland	Southern intact	10.47
1161	2002	3.66	6.22	10	Eucalypt woodland	Southern intact	2.56
1163	2002	7.06	10.94	10	Eucalypt woodland	Southern intact	3.88
1164	2002	10.3	18.18	14	Tea tree woodland	Southern intact	7.88
1169	2002	9.31	20.49	12.4	Floodplain forest	Southern intact	11.18
1175	2002	1.83	5.46	10	Eucalypt woodland	Southern intact	3.63
1181	2002	10.47	18.28	14	Tea tree woodland	Southern intact	7.81
1187	2002	5.03	15.91	11.2	Tea tree woodland	Southern intact	10.88
1195	2002	2.4	5.6	10	Eucalypt woodland	Southern intact	3.2
1201	2010	8.4	12.31	12	Tea tree woodland	Southern intact	3.91
1206	2010	6.18	13.85	9.1	Eucalypt woodland	Southern intact	7.67
1208	2010	9.41	15.41	10	Eucalypt woodland	Southern intact	6
1210	2010	8.57	17.63	12.9	Tea tree woodland	Southern intact	9.06
1214	2010	5	15.47	12	Tea tree woodland	Southern intact	10.47
1218	2010	6.28	10.31	11	Tea tree woodland	Southern intact	4.03
1220	2010	4.4	9.71	12	Tea tree woodland	Southern intact	5.31
1230	2010	6.83	11.03	10	Eucalypt woodland	Southern intact	4.2
1231	2010	4.39	9.14	10.9	Eucalypt woodland	Southern intact	4.75
1239	2010	11.67	19.11	12	Tea tree woodland	Southern intact	7.44
1240	2010	9.64	18.53	11	Tea tree woodland	Southern intact	8.89
1241	2010	6.06	16.03	11.1	Tea tree woodland	Southern intact	9.97
1243	2010	4.49	9.43	11	Tea tree woodland	Southern intact	4.94
1253	2010	4.2	12.86	11.9	Tea tree woodland	Southern intact	8.66
1257	2010	6.79	19.21	10.1	Eucalypt woodland	Southern intact	12.42
1259	2010	4.63	13.49	11.6	Tea tree woodland	Southern intact	8.86
1262	2010	10.6	16.46	11.5	Tea tree woodland	Southern intact	5.86
1265	2010	14.16	23.47	10.8	Tea tree woodland	Southern intact	9.31
1266	2010	5.14	10.34	9	Tea tree woodland	Southern intact	5.2
1268	2015	7.14	14.22	12	Tea tree woodland	Southern intact	7.08
1270	2015	5.89	16.86	10	Tea tree woodland	Southern intact	10.97
1273	2015	5.49	9.29	12	Floodplain forest	Southern intact	3.8
1276	2015	5.28	11.66	14	Tea tree woodland	Southern intact	6.38
1281	2015	9.2	14.29	10	Eucalypt woodland	Southern intact	5.09
1282	2015	4.69	12.44	11.3	Eucalypt woodland	Southern intact	7.75
1287	2015	4.57	15.37	11	Tea tree woodland	Southern intact	10.8
1290	2015	6.5	10.47	13	Tea tree woodland	Southern intact	3.97
1292	2015	8.85	15.15	11	Tea tree woodland	Southern intact	6.3
1293	2015	6.83	11.91	11.9	Tea tree woodland	Southern intact	5.08
1294	2015	8.03	14.94	11.9	Tea tree woodland	Southern intact	6.91
1299	2015	6.03	13.46	11.2	Tea tree woodland	Southern intact	7.43
1307	2015	7.83	14.31	12	Tea tree woodland	Southern intact	6.48
1313	2015	12.37	17.11	11	Tea tree woodland	Southern intact	4.74
1314	2015	4.74	13.94	10.7	Tea tree woodland	Southern intact	9.2
1318	2015	7.14	15.54	12	Tea tree woodland	Southern intact	8.4
1325	2015	7.84	15.25	11.2	Tea tree woodland	Southern intact	7.41
1330	2015	7.37	14.29	12	Tea tree woodland	Southern intact	6.92
1337	2015	9.32	13.82	14	Tea tree woodland	Southern intact	4.5
1341	2012	19.14	27.42	9	Tea tree woodland	Northern intact	8.28
1347	2012	6.91	15.94	8	Tea tree woodland	Northern intact	9.03
1353	2012	19.75	31.44	13.7	Tea tree woodland	Northern intact	11.69
1357	2004	9.31	22.86	11	Eucalypt woodland	Southern intact	13.55
1359	2004	3.38	16.63	13	Tea tree woodland	Southern intact	13.25
1394	2010	10.82	16.06	1.9	Eucalypt woodland	Northern degraded	5.24
1395	2010	17.53	20.56	10.2	Eucalypt woodland	Northern intact	3.03
1396	2010	18.09	25.65	3	Tea tree woodland	Northern degraded	7.56
1400	2012	5.67	11.15	2	Eucalypt woodland	Northern degraded	5.48
1404	2013	7.83	16.39	4	Floodplain forest	Northern intact	8.56
1408	2013	9.19	13.06	10.9	Eucalypt woodland	Northern intact	3.87
1412	2013	20.09	30.72	4	Tea tree woodland	Northern degraded	10.63
1414	2013	13.97	26.57	1.2	Eucalypt woodland	Northern intact	12.6
1415	2013	14.42	21.53	1	Eucalypt woodland	Northern degraded	7.11
1425	2016	11.39	16.03	9.4	Eucalypt woodland	Northern intact	4.64
1426	2016	18.17	34.2	3	Grassland	Northern degraded	16.03
1431	2011	11.16	23.49	10.5	Eucalypt woodland	Northern intact	12.33
1432	2016	13.47	17.94	10.2	Tea tree woodland	Northern intact	4.47
1439	2016	23.44	30.12	7	Floodplain forest	Northern intact	6.68
1444	2017	11.56	22.58	11.7	Tea tree woodland	Northern intact	11.02
1447	2017	2.88	10.76	12	Heath	Northern intact	7.88
1448	2017	5.25	25.66	13.1	Eucalypt woodland	Northern intact	20.41
1450	2017	5.81	22.53	9	Heath	Northern intact	16.72
1452	2017	7.19	29.34	10.9	Eucalypt woodland	Northern intact	22.15
1453	2017	3.17	19.33	9	Heath	Northern intact	16.16
1455	2017	5.66	21.97	13	Eucalypt woodland	Northern intact	16.31
1456	2017	11.71	34.29	8.9	Heath	Northern intact	22.58
1459	2017	5.17	20.49	12.7	Eucalypt woodland	Northern intact	15.32
1462	2017	9.76	25	8.8	Heath	Northern intact	15.24
1463	2017	8.83	22.67	10.8	Eucalypt woodland	Northern intact	13.84
1464	2017	8.6	29.97	10.8	Heath	Northern intact	21.37
1465	2017	5.31	25.83	13.1	Eucalypt woodland	Northern intact	20.52
1466	2017	21.58	37.14	8.2	Eucalypt woodland	Northern intact	15.56
1467	2017	10.31	26.37	11.4	Eucalypt woodland	Northern intact	16.06
1468	2017	4.06	14.23	11.2	Heath	Northern intact	10.17
1469	2017	9.38	20.47	14.4	Heath	Northern intact	11.09
1470	2017	3.91	15.24	11.7	Heath	Northern intact	11.33
1471	2017	3.09	15.91	13.1	Eucalypt woodland	Northern intact	12.82
1472	2017	8.37	29.57	11	Heath	Northern intact	21.2
1477	2017	5.31	25.83	13.1	Eucalypt woodland	Northern intact	20.52
1481	2017	11.94	14.06	5.5	Floodplain forest	Northern intact	2.12
1482	2017	23.6	29.23	8	Floodplain forest	Northern intact	5.63
1483	2017	19.06	32.69	7	Floodplain forest	Northern intact	13.63
1487	2017	16.16	28.81	10.4	Eucalypt woodland	Northern intact	12.65
1494	2017	14.66	23.77	9	Eucalypt woodland	Northern intact	9.11
1495	1977	24.54	28	8.1	Eucalypt woodland	Northern intact	3.46
1497	1977	26.49	34	3	Tea tree woodland	Northern degraded	7.51
1499	1977	31.59	33.35	5	Heath	Northern degraded	1.76
1500	1977	33.97	38.94	7	Eucalypt woodland	Northern degraded	4.97
1501	1977	22.19	35.64	4	Tea tree woodland	Northern degraded	13.45
11488	2017	5.83	22.14	11.8	Eucalypt woodland	Northern intact	16.31

## Sheet: Legend
Crowley et al.	Woody plant encroachment drives the decline of a grassland bird: The fate of golden-shouldered parrot (Psephotellus chrysopterygius) nests
Variables	Description	Source
FID	Unique nest ID
Year	Year nest observed
FoliageCover1990	Mean Autumn Persistent Green value for a 100 m buffer around nest in 1990	[1]
FoliageCover2020	Mean Autumn Persistent Green value for a 100 m buffer around nest in 2020	[1]
FireFrequency00_20	Mean fire frequency for a 100 m buffer around nest between 2000 and 2020	[2]
VegetationType	Dominant Broad Vegetation Group (1:5 Million scale)	[3]
Zone	Values: Northern degraded; Northern intact; Southern intact
FoliageCoverChange	FoliageCover2020-FoliageCover1990
References
1	Department of Environment and Science. Seasonal persistent green — Landsat, JRSRP algorithm Version 3.0, Australia coverage. Terrestrial Ecosystem Research Network. Brisbane: Queensland Government; 2023.
2	Charles Darwin University. NAFI: North Australian and Rangelands fire information website. Darwin: Charles Darwin University; 2024. www.firenorth.com.au
3	Department of Environment and Science. Remnant 2021 broad vegetation groups - Queensland. Version 6 ed. Brisbane: Queensland Government; 2023.
